# Supplementary material for: Compliance with the WHO recommended 8+ antenatal care contacts schedule among postpartum mothers in eastern Uganda: A cross-sectional study
Source: PLoS One. 2024 Dec 9;19(12):e0314769. doi: 10.1371/journal.pone.0314769 (PMC11627358; doi:10.1371/journal.pone.0314769)
Supplement: S1 Data — (XLSX) [file pone.0314769.s003.xlsx]

## Sheet: Sheet1
start	end	Date	RespondentsNo	Ageinyears	Maritalstatus	marital_status	Religion	religion	Specifytheother	Highesteducationlevelofth	maternal_educ	K	paternal_educ	Occupationofthemother	maternal_occupation	Occupationofthepartnerhus	paternal_occupation	Residence	residence	Takingthepastsixmonthst	monthly_income	Whodoyoulivewith	Whodoyoulivewith1Spo	Whodoyoulivewith2Par	Whodoyoulivewith3Rel	Whodoyoulivewith4Fri	Whodoyoulivewith5Oth	V	Distancetohealthfacility	distance_to_the_hf	CostofANCservices	cost_of_ANC	Doyouneedpermissionfirst	Doyourequestforthemoney	Doyoualwaysneedacompanio	Doyouequallyparticipatein	Doyouthinkyourpartnerwas	Doyouthinkyouropinionsar	Didyourpartneraccompanyyo	Howmanytimesdidyourpartner	HIVstatus	hiv_status	Doyouhaveaccesstoaradio	DoyouhaveaccesstoaTV	Doyouhaveaccesstonewspap	Doyouhaveaccesstointerne	Wheredoyougetmostofyour	AM	Haveyoubeeneducatedonthe
2022-08-08 13:18:18	2022-08-08 15:27:26	2022-08-08 13:18:00	1	22	2. Married	2. Married	4. Born again	4. Born again		2. Primary	2. Primary	2. Primary	2. Primary	2. Informal employment	2. Informal employment	2. Informal employment	2. Informal employment	2. Urban	2. Urban	1. Less than 100,000 shillings	1. Less than 100,000 shillings	1. Spouse	1	0	0	0	0		1. Less than 1km	1. Less than 1km	1. Free	1. Free	1. Yes	1. Yes	1. Yes	1. Yes	1. Yes	1. Yes	1. Yes	3	2. Negative	2. Negative	1. Yes	2. No	2. No	2. No	2. Radio		1. Yes
2022-08-08 13:40:30	2022-08-08 15:30:59	2022-08-08 13:40:00	2	22	2. Married	2. Married	2. Catholic	2. Catholic		2. Primary	2. Primary	3. Secondary	3. Secondary	2. Informal employment	2. Informal employment	2. Informal employment	2. Informal employment	1. Rural	1. Rural	1. Less than 100,000 shillings	1. Less than 100,000 shillings	1. Spouse	1	0	0	0	0		2. 1-5km	2. 1-5km	1. Free	1. Free	2. No	1. Yes	2. No	2. No	1. Yes	1. Yes	2. No	0	2. Negative	2. Negative	1. Yes	2. No	2. No	2. No	2. Radio		2. No
2022-08-08 13:47:38	2022-08-08 15:34:24	2022-08-08 13:47:00	3	21	2. Married	2. Married	2. Catholic	2. Catholic		2. Primary	2. Primary	2. Primary	2. Primary	2. Informal employment	2. Informal employment	2. Informal employment	2. Informal employment	1. Rural	1. Rural	1. Less than 100,000 shillings	1. Less than 100,000 shillings	1. Spouse	1	0	0	0	0		3. >5km	3. >5km	1. Free	1. Free	1. Yes	1. Yes	2. No	1. Yes	1. Yes	1. Yes	2. No	0	2. Negative	2. Negative	1. Yes	2. No	2. No	2. No	2. Radio		2. No
2022-08-08 14:05:43	2022-08-08 15:37:02	2022-08-08 14:05:00	4	24	2. Married	2. Married	3. Muslim	3. Muslim		2. Primary	2. Primary	2. Primary	2. Primary	2. Informal employment	2. Informal employment	2. Informal employment	2. Informal employment	1. Rural	1. Rural	1. Less than 100,000 shillings	1. Less than 100,000 shillings	1. Spouse	1	0	0	0	0		2. 1-5km	2. 1-5km	1. Free	1. Free	2. No	1. Yes	2. No	1. Yes	1. Yes	1. Yes	2. No	0	2. Negative	2. Negative	2. No	2. No	2. No	2. No	4. Healthcare workers		1. Yes
2022-08-08 14:19:59	2022-08-08 15:39:48	2022-08-08 14:19:00	5	21	2. Married	2. Married	2. Catholic	2. Catholic		3. Secondary	3. Secondary	3. Secondary	3. Secondary	2. Informal employment	2. Informal employment	2. Informal employment	2. Informal employment	2. Urban	2. Urban	1. Less than 100,000 shillings	1. Less than 100,000 shillings	1. Spouse	1	0	0	0	0		1. Less than 1km	1. Less than 1km	1. Free	1. Free	2. No	1. Yes	2. No	1. Yes	1. Yes	1. Yes	2. No	0	2. Negative	2. Negative	2. No	1. Yes	1. Yes	2. No	1. TV		1. Yes
2022-08-08 14:41:16	2022-08-08 15:41:56	2022-08-08 14:41:00	6	19	2. Married	2. Married	3. Muslim	3. Muslim		2. Primary	2. Primary	3. Secondary	3. Secondary	2. Informal employment	2. Informal employment	2. Informal employment	2. Informal employment	1. Rural	1. Rural	1. Less than 100,000 shillings	1. Less than 100,000 shillings	2. Parents	0	1	0	0	0		2. 1-5km	2. 1-5km	1. Free	1. Free	1. Yes	1. Yes	1. Yes	1. Yes	1. Yes	1. Yes	1. Yes	4	2. Negative	2. Negative	1. Yes	2. No	2. No	2. No	2. Radio		1. Yes
2022-08-08 13:19:28	2022-08-08 15:51:54	2022-08-08 13:19:00	1	35	2. Married	2. Married	3. Muslim	3. Muslim		2. Primary	2. Primary	2. Primary	2. Primary	2. Informal employment	2. Informal employment	1. Formal employment	1. Formal employment	2. Urban	2. Urban	2. Between 100,000 and 500,000 shillings	2. Between 100,000 and 500,000 shillings	1. Spouse	1	0	0	0	0		3. >5km	3. >5km	1. Free	1. Free	1. Yes	2. No	2. No	2. No	1. Yes	1. Yes	2. No	0	2. Negative	2. Negative	1. Yes	2. No	2. No	2. No	4. Healthcare workers		2. No
2022-08-08 14:27:00	2022-08-08 15:53:59	2022-08-08 14:40:00	2	32	2. Married	2. Married	4. Born again	4. Born again		3. Secondary	3. Secondary	2. Primary	2. Primary	2. Informal employment	2. Informal employment	2. Informal employment	2. Informal employment	1. Rural	1. Rural	1. Less than 100,000 shillings	1. Less than 100,000 shillings	1. Spouse	1	0	0	0	0		2. 1-5km	2. 1-5km	1. Free	1. Free	2. No	1. Yes	1. Yes	1. Yes	1. Yes	1. Yes	1. Yes	1	2. Negative	2. Negative	1. Yes	2. No	2. No	2. No	2. Radio		1. Yes
2022-08-08 14:52:33	2022-08-08 15:55:51	2022-08-08 14:52:00	3	20	2. Married	2. Married	4. Born again	4. Born again		3. Secondary	3. Secondary	2. Primary	2. Primary	2. Informal employment	2. Informal employment	1. Formal employment	1. Formal employment	2. Urban	2. Urban	1. Less than 100,000 shillings	1. Less than 100,000 shillings	1. Spouse	1	0	0	0	0		1. Less than 1km	1. Less than 1km	1. Free	1. Free	1. Yes	1. Yes	1. Yes	1. Yes	1. Yes	1. Yes	1. Yes	2	2. Negative	2. Negative	1. Yes	1. Yes	2. No	1. Yes	4. Healthcare workers		1. Yes
2022-08-08 15:09:54	2022-08-08 15:58:07	2022-08-08 15:09:00	4	38	2. Married	2. Married	4. Born again	4. Born again		2. Primary	2. Primary	2. Primary	2. Primary	2. Informal employment	2. Informal employment	2. Informal employment	2. Informal employment	2. Urban	2. Urban	1. Less than 100,000 shillings	1. Less than 100,000 shillings	1. Spouse	1	0	0	0	0		2. 1-5km	2. 1-5km	1. Free	1. Free	2. No	2. No	2. No	1. Yes	1. Yes	1. Yes	2. No	0	2. Negative	2. Negative	1. Yes	2. No	2. No	2. No	4. Healthcare workers		2. No
2022-08-06 12:06:47	2022-08-08 11:51:28	2022-08-08 11:33:00	1	27	2. Married	2. Married	3. Muslim	3. Muslim		3. Secondary	3. Secondary	2. Primary	2. Primary	3. Unemployed	3. Unemployed	3. Unemployed	3. Unemployed	1. Rural	1. Rural	2. Between 100,000 and 500,000 shillings	2. Between 100,000 and 500,000 shillings	1. Spouse 5. Others	1	0	0	0	1	Achild	3. >5km	3. >5km	1. Free	1. Free	2. No	1. Yes	1. Yes	1. Yes	1. Yes	1. Yes	2. No	0	2. Negative	2. Negative	2. No	2. No	2. No	2. No	5. Village health teams/community health volunteers		1. Yes
2022-08-08 11:58:57	2022-08-08 12:16:49	2022-08-08 11:59:00	2	24	2. Married	2. Married	1. Anglican	1. Anglican		3. Secondary	3. Secondary	3. Secondary	3. Secondary	3. Unemployed	3. Unemployed	2. Informal employment	2. Informal employment	2. Urban	2. Urban	2. Between 100,000 and 500,000 shillings	2. Between 100,000 and 500,000 shillings	1. Spouse 5. Others	1	0	0	0	1	Two children	2. 1-5km	2. 1-5km	1. Free	1. Free	2. No	1. Yes	1. Yes	1. Yes	1. Yes	1. Yes	2. No	0	2. Negative	2. Negative	2. No	1. Yes	2. No	2. No	1. TV		1. Yes
2022-08-08 12:27:17	2022-08-08 12:45:08	2022-08-08 12:27:00	3	41	2. Married	2. Married	3. Muslim	3. Muslim		2. Primary	2. Primary	4. Tertiary	4. Tertiary	3. Unemployed	3. Unemployed	1. Formal employment	1. Formal employment	1. Rural	1. Rural	3. Above 500,000 shillings	3. Above 500,000 shillings	1. Spouse 3. Relatives	1	0	1	0	0		2. 1-5km	2. 1-5km	1. Free	1. Free	2. No	1. Yes	1. Yes	1. Yes	1. Yes	1. Yes	1. Yes	2	2. Negative	2. Negative	1. Yes	2. No	2. No	2. No	4. Healthcare workers		1. Yes
2022-08-08 12:54:17	2022-08-08 13:09:21	2022-08-08 12:54:00	4	27	2. Married	2. Married	1. Anglican	1. Anglican		3. Secondary	3. Secondary	3. Secondary	3. Secondary	3. Unemployed	3. Unemployed	1. Formal employment	1. Formal employment	2. Urban	2. Urban	3. Above 500,000 shillings	3. Above 500,000 shillings	3. Relatives 1. Spouse	1	0	1	0	0		3. >5km	3. >5km	1. Free	1. Free	2. No	1. Yes	1. Yes	1. Yes	1. Yes	1. Yes	2. No	0	2. Negative	2. Negative	2. No	1. Yes	2. No	2. No	5. Village health teams/community health volunteers		1. Yes
2022-08-08 13:19:51	2022-08-08 13:33:02	2022-08-08 13:20:00	5	24	2. Married	2. Married	3. Muslim	3. Muslim		3. Secondary	3. Secondary	3. Secondary	3. Secondary	3. Unemployed	3. Unemployed	2. Informal employment	2. Informal employment	1. Rural	1. Rural	3. Above 500,000 shillings	3. Above 500,000 shillings	1. Spouse	1	0	0	0	0		3. >5km	3. >5km	1. Free	1. Free	1. Yes	1. Yes	1. Yes	1. Yes	1. Yes	1. Yes	1. Yes	3	2. Negative	2. Negative	1. Yes	1. Yes	1. Yes	1. Yes	3. Newspaper		1. Yes
2022-08-08 10:52:10	2022-08-08 11:47:32	2022-08-08 11:31:00		33	2. Married	2. Married	2. Catholic	2. Catholic		2. Primary	2. Primary	4. Tertiary	4. Tertiary	1. Formal employment	1. Formal employment	1. Formal employment	1. Formal employment	2. Urban	2. Urban	2. Between 100,000 and 500,000 shillings	2. Between 100,000 and 500,000 shillings	1. Spouse	1	0	0	0	0		2. 1-5km	2. 1-5km	2. Affordable	2. Affordable	2. No	1. Yes	1. Yes	1. Yes	1. Yes	1. Yes	1. Yes	2	2. Negative	2. Negative	2. No	1. Yes	2. No	1. Yes	1. TV		1. Yes
2022-08-08 11:52:36	2022-08-08 12:03:16	2022-08-08 11:52:00		26	4. Cohabiting	4. Cohabiting	2. Catholic	2. Catholic		2. Primary	2. Primary	3. Secondary	3. Secondary	3. Unemployed	3. Unemployed	2. Informal employment	2. Informal employment	1. Rural	1. Rural	1. Less than 100,000 shillings	1. Less than 100,000 shillings	2. Parents 1. Spouse	1	1	0	0	0		3. >5km	3. >5km	1. Free	1. Free	1. Yes	2. No	2. No	1. Yes	1. Yes	1. Yes	2. No	0	1. Positive	1. Positive	2. No	2. No	2. No	2. No	4. Healthcare workers		1. Yes
2022-08-08 12:03:58	2022-08-08 12:26:35	2022-08-08 12:03:00		30	2. Married	2. Married	3. Muslim	3. Muslim		3. Secondary	3. Secondary	3. Secondary	3. Secondary	2. Informal employment	2. Informal employment	2. Informal employment	2. Informal employment	1. Rural	1. Rural	1. Less than 100,000 shillings	1. Less than 100,000 shillings	1. Spouse	1	0	0	0	0		3. >5km	3. >5km	1. Free	1. Free	1. Yes	1. Yes	1. Yes	1. Yes	1. Yes	1. Yes	2. No	0	2. Negative	2. Negative	1. Yes	1. Yes	2. No	2. No	2. Radio		1. Yes
2022-08-08 12:28:07	2022-08-08 12:41:39	2022-08-08 12:28:00		22	2. Married	2. Married	3. Muslim	3. Muslim		3. Secondary	3. Secondary	3. Secondary	3. Secondary	3. Unemployed	3. Unemployed	2. Informal employment	2. Informal employment	1. Rural	1. Rural	2. Between 100,000 and 500,000 shillings	2. Between 100,000 and 500,000 shillings	1. Spouse	1	0	0	0	0		3. >5km	3. >5km	1. Free	1. Free	1. Yes	1. Yes	1. Yes	1. Yes	1. Yes	1. Yes	1. Yes	1	2. Negative	2. Negative	1. Yes	1. Yes	2. No	2. No	1. TV		1. Yes
2022-08-08 12:46:50	2022-08-08 12:59:35	2022-08-08 12:46:00		19	2. Married	2. Married	3. Muslim	3. Muslim		3. Secondary	3. Secondary	3. Secondary	3. Secondary	3. Unemployed	3. Unemployed	1. Formal employment	1. Formal employment	2. Urban	2. Urban	3. Above 500,000 shillings	3. Above 500,000 shillings	1. Spouse	1	0	0	0	0		3. >5km	3. >5km	1. Free	1. Free	2. No	1. Yes	1. Yes	1. Yes	1. Yes	1. Yes	1. Yes	5	2. Negative	2. Negative	1. Yes	2. No	1. Yes	1. Yes	3. Newspaper		1. Yes
2022-08-08 13:02:19	2022-08-08 13:18:32	2022-08-08 13:02:00		18	4. Cohabiting	4. Cohabiting	3. Muslim	3. Muslim		2. Primary	2. Primary	3. Secondary	3. Secondary	3. Unemployed	3. Unemployed	2. Informal employment	2. Informal employment	2. Urban	2. Urban	2. Between 100,000 and 500,000 shillings	2. Between 100,000 and 500,000 shillings	5. Others 3. Relatives	0	0	1	0	1	Grandmother	2. 1-5km	2. 1-5km	1. Free	1. Free	2. No	2. No	2. No	1. Yes	1. Yes	1. Yes	2. No	0	2. Negative	2. Negative	1. Yes	1. Yes	2. No	2. No	2. Radio		1. Yes
2022-08-08 13:19:46	2022-08-08 13:29:55	2022-08-08 13:19:00		21	4. Cohabiting	4. Cohabiting	4. Born again	4. Born again		2. Primary	2. Primary	2. Primary	2. Primary	3. Unemployed	3. Unemployed	2. Informal employment	2. Informal employment	2. Urban	2. Urban	2. Between 100,000 and 500,000 shillings	2. Between 100,000 and 500,000 shillings	2. Parents	0	1	0	0	0		1. Less than 1km	1. Less than 1km	2. Affordable	2. Affordable	2. No	1. Yes	1. Yes	2. No	1. Yes	2. No	2. No	0	2. Negative	2. Negative	2. No	2. No	2. No	2. No	4. Healthcare workers		1. Yes
2022-08-08 13:35:36	2022-08-08 13:45:54	2022-08-08 13:35:00		21	2. Married	2. Married	4. Born again	4. Born again		2. Primary	2. Primary	3. Secondary	3. Secondary	2. Informal employment	2. Informal employment	2. Informal employment	2. Informal employment	1. Rural	1. Rural	2. Between 100,000 and 500,000 shillings	2. Between 100,000 and 500,000 shillings	1. Spouse	1	0	0	0	0		3. >5km	3. >5km	1. Free	1. Free	1. Yes	1. Yes	1. Yes	1. Yes	1. Yes	1. Yes	1. Yes	3	2. Negative	2. Negative	1. Yes	2. No	2. No	1. Yes	2. Radio		1. Yes
2022-08-09 08:16:25	2022-08-09 08:49:01	2022-08-09 08:16:00	1	32	2. Married	2. Married	1. Anglican	1. Anglican		4. Tertiary	4. Tertiary	4. Tertiary	4. Tertiary	1. Formal employment	1. Formal employment	1. Formal employment	1. Formal employment	2. Urban	2. Urban	3. Above 500,000 shillings	3. Above 500,000 shillings	1. Spouse	1	0	0	0	0		1. Less than 1km	1. Less than 1km	1. Free	1. Free	1. Yes	1. Yes	1. Yes	1. Yes	1. Yes	1. Yes	1. Yes	2	2. Negative	2. Negative	1. Yes	1. Yes	1. Yes	1. Yes	8. Internet		1. Yes
2022-08-09 10:24:09	2022-08-09 12:43:58	2022-08-09 10:24:00	5	22	2. Married	2. Married	3. Muslim	3. Muslim		2. Primary	2. Primary	3. Secondary	3. Secondary	2. Informal employment	2. Informal employment	2. Informal employment	2. Informal employment	2. Urban	2. Urban	1. Less than 100,000 shillings	1. Less than 100,000 shillings	1. Spouse	1	0	0	0	0		1. Less than 1km	1. Less than 1km	1. Free	1. Free	1. Yes	2. No	2. No	2. No	2. No	2. No	2. No	0	2. Negative	2. Negative	1. Yes	1. Yes	2. No	2. No	1. TV		1. Yes
2022-08-09 10:35:09	2022-08-09 12:45:53	2022-08-09 10:50:00	6	21	2. Married	2. Married	1. Anglican	1. Anglican		3. Secondary	3. Secondary	4. Tertiary	4. Tertiary	2. Informal employment	2. Informal employment	2. Informal employment	2. Informal employment	2. Urban	2. Urban	2. Between 100,000 and 500,000 shillings	2. Between 100,000 and 500,000 shillings	1. Spouse	1	0	0	0	0		1. Less than 1km	1. Less than 1km	1. Free	1. Free	1. Yes	1. Yes	2. No	2. No	1. Yes	2. No	1. Yes	2	2. Negative	2. Negative	2. No	1. Yes	2. No	2. No	4. Healthcare workers		2. No
2022-08-09 10:55:45	2022-08-09 12:50:28	2022-08-09 11:30:00	7	26	4. Cohabiting	4. Cohabiting	4. Born again	4. Born again		4. Tertiary	4. Tertiary	4. Tertiary	4. Tertiary	2. Informal employment	2. Informal employment	2. Informal employment	2. Informal employment	2. Urban	2. Urban	2. Between 100,000 and 500,000 shillings	2. Between 100,000 and 500,000 shillings	1. Spouse	1	0	0	0	0		1. Less than 1km	1. Less than 1km	1. Free	1. Free	2. No	1. Yes	2. No	2. No	1. Yes	1. Yes	1. Yes	3	2. Negative	2. Negative	1. Yes	1. Yes	2. No	1. Yes	4. Healthcare workers		2. No
2022-08-09 11:05:39	2022-08-09 12:51:52	2022-08-09 11:53:00	8	19	2. Married	2. Married	1. Anglican	1. Anglican		3. Secondary	3. Secondary	3. Secondary	3. Secondary	2. Informal employment	2. Informal employment	2. Informal employment	2. Informal employment	1. Rural	1. Rural	1. Less than 100,000 shillings	1. Less than 100,000 shillings	1. Spouse	1	0	0	0	0		3. >5km	3. >5km	1. Free	1. Free	1. Yes	1. Yes	2. No	1. Yes	1. Yes	1. Yes	1. Yes	2	3. Unknown	3. Unknown	1. Yes	2. No	2. No	2. No	2. Radio		1. Yes
2022-08-09 10:47:59	2022-08-09 12:48:53	2022-08-09 11:10:00	7	36	2. Married	2. Married	1. Anglican	1. Anglican		3. Secondary	3. Secondary	3. Secondary	3. Secondary	2. Informal employment	2. Informal employment	2. Informal employment	2. Informal employment	2. Urban	2. Urban	1. Less than 100,000 shillings	1. Less than 100,000 shillings	1. Spouse	1	0	0	0	0		1. Less than 1km	1. Less than 1km	1. Free	1. Free	2. No	1. Yes	1. Yes	1. Yes	1. Yes	1. Yes	1. Yes	5	2. Negative	2. Negative	2. No	2. No	2. No	1. Yes	8. Internet		2. No
2022-08-09 08:53:21	2022-08-09 09:00:42	2022-08-09 08:53:00		19	2. Married	2. Married	3. Muslim	3. Muslim		3. Secondary	3. Secondary	3. Secondary	3. Secondary	3. Unemployed	3. Unemployed	2. Informal employment	2. Informal employment	2. Urban	2. Urban	1. Less than 100,000 shillings	1. Less than 100,000 shillings	1. Spouse	1	0	0	0	0		2. 1-5km	2. 1-5km	1. Free	1. Free	1. Yes	1. Yes	1. Yes	1. Yes	1. Yes	1. Yes	1. Yes	3	2. Negative	2. Negative	1. Yes	2. No	2. No	2. No	2. Radio		1. Yes
2022-08-09 09:10:18	2022-08-09 09:18:49	2022-08-09 09:10:00		26	2. Married	2. Married	2. Catholic	2. Catholic		3. Secondary	3. Secondary	4. Tertiary	4. Tertiary	3. Unemployed	3. Unemployed	1. Formal employment	1. Formal employment	2. Urban	2. Urban	3. Above 500,000 shillings	3. Above 500,000 shillings	1. Spouse	1	0	0	0	0		1. Less than 1km	1. Less than 1km	1. Free	1. Free	1. Yes	1. Yes	1. Yes	1. Yes	1. Yes	1. Yes	1. Yes	3	2. Negative	2. Negative	1. Yes	1. Yes	2. No	1. Yes	1. TV		1. Yes
2022-08-09 10:12:06	2022-08-09 10:59:30	2022-08-09 10:12:00		18	2. Married	2. Married	1. Anglican	1. Anglican		3. Secondary	3. Secondary	3. Secondary	3. Secondary	2. Informal employment	2. Informal employment	2. Informal employment	2. Informal employment	2. Urban	2. Urban	2. Between 100,000 and 500,000 shillings	2. Between 100,000 and 500,000 shillings	2. Parents 1. Spouse	1	1	0	0	0		1. Less than 1km	1. Less than 1km	1. Free	1. Free	1. Yes	1. Yes	1. Yes	1. Yes	1. Yes	1. Yes	2. No	0	2. Negative	2. Negative	2. No	1. Yes	2. No	2. No	1. TV		1. Yes
2022-08-09 11:03:17	2022-08-09 11:30:12	2022-08-09 11:03:00		22	2. Married	2. Married	2. Catholic	2. Catholic		2. Primary	2. Primary	3. Secondary	3. Secondary	3. Unemployed	3. Unemployed	2. Informal employment	2. Informal employment	1. Rural	1. Rural	2. Between 100,000 and 500,000 shillings	2. Between 100,000 and 500,000 shillings	1. Spouse	1	0	0	0	0		2. 1-5km	2. 1-5km	1. Free	1. Free	1. Yes	2. No	1. Yes	1. Yes	1. Yes	1. Yes	1. Yes	1	3. Unknown	3. Unknown	2. No	2. No	2. No	2. No	4. Healthcare workers		1. Yes
2022-08-09 11:30:24	2022-08-09 12:06:55	2022-08-09 11:56:00		19	1. Single	1. Single	3. Muslim	3. Muslim		2. Primary	2. Primary	1. None	1. None	2. Informal employment	2. Informal employment	3. Unemployed	3. Unemployed	2. Urban	2. Urban	2. Between 100,000 and 500,000 shillings	2. Between 100,000 and 500,000 shillings	2. Parents	0	1	0	0	0		1. Less than 1km	1. Less than 1km	1. Free	1. Free	2. No	2. No	1. Yes	1. Yes	1. Yes	1. Yes	2. No	0	2. Negative	2. Negative	2. No	1. Yes	2. No	2. No	7. Peers or neighbors		1. Yes
2022-08-09 09:15:49	2022-08-09 09:23:47	2022-08-09 09:15:00	2	38	2. Married	2. Married	2. Catholic	2. Catholic		2. Primary	2. Primary	4. Tertiary	4. Tertiary	2. Informal employment	2. Informal employment	1. Formal employment	1. Formal employment	1. Rural	1. Rural	2. Between 100,000 and 500,000 shillings	2. Between 100,000 and 500,000 shillings	1. Spouse	1	0	0	0	0		2. 1-5km	2. 1-5km	1. Free	1. Free	2. No	2. No	1. Yes	1. Yes	1. Yes	1. Yes	1. Yes	3	2. Negative	2. Negative	1. Yes	1. Yes	1. Yes	2. No	4. Healthcare workers		1. Yes
2022-08-09 09:31:37	2022-08-09 09:43:23	2022-08-09 09:31:00	3	18	2. Married	2. Married	3. Muslim	3. Muslim		2. Primary	2. Primary	3. Secondary	3. Secondary	3. Unemployed	3. Unemployed	2. Informal employment	2. Informal employment	1. Rural	1. Rural	1. Less than 100,000 shillings	1. Less than 100,000 shillings	1. Spouse	1	0	0	0	0		2. 1-5km	2. 1-5km	1. Free	1. Free	2. No	1. Yes	1. Yes	1. Yes	1. Yes	1. Yes	1. Yes	2	2. Negative	2. Negative	1. Yes	2. No	2. No	2. No	4. Healthcare workers		1. Yes
2022-08-09 09:48:01	2022-08-09 09:56:27	2022-08-09 09:48:00	4	28	2. Married	2. Married	1. Anglican	1. Anglican		2. Primary	2. Primary	3. Secondary	3. Secondary	2. Informal employment	2. Informal employment	2. Informal employment	2. Informal employment	2. Urban	2. Urban	2. Between 100,000 and 500,000 shillings	2. Between 100,000 and 500,000 shillings	1. Spouse	1	0	0	0	0		1. Less than 1km	1. Less than 1km	1. Free	1. Free	2. No	1. Yes	1. Yes	1. Yes	1. Yes	1. Yes	1. Yes	3	2. Negative	2. Negative	1. Yes	1. Yes	2. No	2. No	2. Radio		2. No
2022-08-09 10:04:39	2022-08-09 10:12:17	2022-08-09 10:04:00	5	29	2. Married	2. Married	4. Born again	4. Born again		4. Tertiary	4. Tertiary	3. Secondary	3. Secondary	3. Unemployed	3. Unemployed	2. Informal employment	2. Informal employment	1. Rural	1. Rural	2. Between 100,000 and 500,000 shillings	2. Between 100,000 and 500,000 shillings	1. Spouse	1	0	0	0	0		2. 1-5km	2. 1-5km	1. Free	1. Free	2. No	1. Yes	1. Yes	1. Yes	1. Yes	1. Yes	1. Yes	1	2. Negative	2. Negative	2. No	2. No	2. No	2. No	4. Healthcare workers		1. Yes
2022-08-09 10:19:27	2022-08-09 10:27:19	2022-08-09 10:19:00	6	32	2. Married	2. Married	2. Catholic	2. Catholic		3. Secondary	3. Secondary	3. Secondary	3. Secondary	2. Informal employment	2. Informal employment	2. Informal employment	2. Informal employment	1. Rural	1. Rural	2. Between 100,000 and 500,000 shillings	2. Between 100,000 and 500,000 shillings	1. Spouse	1	0	0	0	0		3. >5km	3. >5km	1. Free	1. Free	2. No	1. Yes	1. Yes	1. Yes	1. Yes	1. Yes	1. Yes	1	2. Negative	2. Negative	1. Yes	1. Yes	2. No	2. No	1. TV		1. Yes
2022-08-09 10:56:49	2022-08-09 11:08:33	2022-08-09 10:56:00	7	22	2. Married	2. Married	3. Muslim	3. Muslim		2. Primary	2. Primary	3. Secondary	3. Secondary	3. Unemployed	3. Unemployed	2. Informal employment	2. Informal employment	1. Rural	1. Rural	2. Between 100,000 and 500,000 shillings	2. Between 100,000 and 500,000 shillings	1. Spouse	1	0	0	0	0		1. Less than 1km	1. Less than 1km	1. Free	1. Free	2. No	1. Yes	1. Yes	1. Yes	1. Yes	1. Yes	2. No	0	2. Negative	2. Negative	1. Yes	1. Yes	2. No	2. No	4. Healthcare workers		1. Yes
2022-08-09 11:48:34	2022-08-09 12:01:20	2022-08-09 11:48:00	8	30	2. Married	2. Married	1. Anglican	1. Anglican		2. Primary	2. Primary	2. Primary	2. Primary	3. Unemployed	3. Unemployed	3. Unemployed	3. Unemployed	1. Rural	1. Rural	1. Less than 100,000 shillings	1. Less than 100,000 shillings	1. Spouse	1	0	0	0	0		3. >5km	3. >5km	1. Free	1. Free	2. No	1. Yes	1. Yes	1. Yes	1. Yes	1. Yes	1. Yes	4	2. Negative	2. Negative	1. Yes	2. No	2. No	2. No	2. Radio		1. Yes
2022-08-09 09:14:06	2022-08-09 09:26:47	2022-08-09 09:14:00	7	30	2. Married	2. Married	4. Born again	4. Born again		1. None	1. None	1. None	1. None	2. Informal employment	2. Informal employment	2. Informal employment	2. Informal employment	2. Urban	2. Urban	2. Between 100,000 and 500,000 shillings	2. Between 100,000 and 500,000 shillings	1. Spouse	1	0	0	0	0		1. Less than 1km	1. Less than 1km	1. Free	1. Free	2. No	1. Yes	2. No	2. No	1. Yes	1. Yes	1. Yes	1	2. Negative	2. Negative	2. No	2. No	2. No	2. No	4. Healthcare workers		1. Yes
2022-08-09 09:30:20	2022-08-09 09:40:25	2022-08-09 09:40:00	8	32	2. Married	2. Married	4. Born again	4. Born again		3. Secondary	3. Secondary	3. Secondary	3. Secondary	2. Informal employment	2. Informal employment	2. Informal employment	2. Informal employment	2. Urban	2. Urban	2. Between 100,000 and 500,000 shillings	2. Between 100,000 and 500,000 shillings	1. Spouse	1	0	0	0	0		1. Less than 1km	1. Less than 1km	1. Free	1. Free	1. Yes	1. Yes	1. Yes	1. Yes	1. Yes	1. Yes	2. No	0	2. Negative	2. Negative	1. Yes	2. No	2. No	2. No	2. Radio		1. Yes
2022-08-09 09:42:04	2022-08-09 09:52:29	2022-08-09 10:00:00	8	18	2. Married	2. Married	3. Muslim	3. Muslim		3. Secondary	3. Secondary	2. Primary	2. Primary	2. Informal employment	2. Informal employment	2. Informal employment	2. Informal employment	1. Rural	1. Rural	1. Less than 100,000 shillings	1. Less than 100,000 shillings	1. Spouse	1	0	0	0	0		2. 1-5km	2. 1-5km	1. Free	1. Free	1. Yes	1. Yes	2. No	2. No	1. Yes	1. Yes	2. No	0	2. Negative	2. Negative	2. No	2. No	1. Yes	2. No	3. Newspaper		1. Yes
2022-08-09 09:57:32	2022-08-09 10:06:19	2022-08-09 10:20:00	8	32	2. Married	2. Married	1. Anglican	1. Anglican		3. Secondary	3. Secondary	4. Tertiary	4. Tertiary	1. Formal employment	1. Formal employment	1. Formal employment	1. Formal employment	2. Urban	2. Urban	2. Between 100,000 and 500,000 shillings	2. Between 100,000 and 500,000 shillings	1. Spouse	1	0	0	0	0		1. Less than 1km	1. Less than 1km	1. Free	1. Free	1. Yes	1. Yes	1. Yes	1. Yes	1. Yes	2. No	1. Yes	1	2. Negative	2. Negative	2. No	1. Yes	1. Yes	1. Yes	8. Internet		1. Yes
2022-08-09 10:08:24	2022-08-09 10:15:58	2022-08-09 10:40:00	8	26	2. Married	2. Married	3. Muslim	3. Muslim		2. Primary	2. Primary	2. Primary	2. Primary	2. Informal employment	2. Informal employment	2. Informal employment	2. Informal employment	1. Rural	1. Rural	1. Less than 100,000 shillings	1. Less than 100,000 shillings	1. Spouse	1	0	0	0	0		2. 1-5km	2. 1-5km	2. Affordable	2. Affordable	1. Yes	1. Yes	1. Yes	1. Yes	1. Yes	1. Yes	1. Yes	2	2. Negative	2. Negative	1. Yes	2. No	2. No	2. No	2. Radio		2. No
2022-08-09 10:16:33	2022-08-09 10:23:01	2022-08-09 10:16:00	9	23	2. Married	2. Married	3. Muslim	3. Muslim		3. Secondary	3. Secondary	4. Tertiary	4. Tertiary	2. Informal employment	2. Informal employment	1. Formal employment	1. Formal employment	2. Urban	2. Urban	2. Between 100,000 and 500,000 shillings	2. Between 100,000 and 500,000 shillings	1. Spouse	1	0	0	0	0		1. Less than 1km	1. Less than 1km	1. Free	1. Free	1. Yes	1. Yes	1. Yes	1. Yes	1. Yes	1. Yes	1. Yes	5	2. Negative	2. Negative	1. Yes	1. Yes	2. No	1. Yes	4. Healthcare workers		1. Yes
2022-08-09 10:23:24	2022-08-09 10:34:01	2022-08-09 10:23:00	9	19	2. Married	2. Married	1. Anglican	1. Anglican		2. Primary	2. Primary	3. Secondary	3. Secondary	3. Unemployed	3. Unemployed	2. Informal employment	2. Informal employment	1. Rural	1. Rural	1. Less than 100,000 shillings	1. Less than 100,000 shillings	1. Spouse	1	0	0	0	0		2. 1-5km	2. 1-5km	2. Affordable	2. Affordable	2. No	1. Yes	2. No	1. Yes	1. Yes	1. Yes	2. No	0	2. Negative	2. Negative	2. No	1. Yes	2. No	2. No	1. TV		1. Yes
2022-08-09 10:38:33	2022-08-09 10:45:15	2022-08-09 10:38:00	10	20	2. Married	2. Married	2. Catholic	2. Catholic		3. Secondary	3. Secondary	3. Secondary	3. Secondary	2. Informal employment	2. Informal employment	2. Informal employment	2. Informal employment	2. Urban	2. Urban	2. Between 100,000 and 500,000 shillings	2. Between 100,000 and 500,000 shillings	1. Spouse	1	0	0	0	0		2. 1-5km	2. 1-5km	1. Free	1. Free	2. No	1. Yes	1. Yes	1. Yes	1. Yes	1. Yes	1. Yes	3	2. Negative	2. Negative	2. No	1. Yes	1. Yes	2. No	1. TV		1. Yes
2022-08-09 10:50:05	2022-08-09 10:54:16	2022-08-09 10:50:00	9	19	2. Married	2. Married	4. Born again	4. Born again		2. Primary	2. Primary	3. Secondary	3. Secondary	2. Informal employment	2. Informal employment	1. Formal employment	1. Formal employment	1. Rural	1. Rural	2. Between 100,000 and 500,000 shillings	2. Between 100,000 and 500,000 shillings	1. Spouse	1	0	0	0	0		2. 1-5km	2. 1-5km	1. Free	1. Free	2. No	2. No	2. No	1. Yes	1. Yes	1. Yes	1. Yes	1	2. Negative	2. Negative	2. No	2. No	2. No	2. No	4. Healthcare workers		1. Yes
2022-08-09 10:58:19	2022-08-09 11:06:02	2022-08-09 10:58:00	10	26	2. Married	2. Married	1. Anglican	1. Anglican		4. Tertiary	4. Tertiary	3. Secondary	3. Secondary	1. Formal employment	1. Formal employment	1. Formal employment	1. Formal employment	2. Urban	2. Urban	2. Between 100,000 and 500,000 shillings	2. Between 100,000 and 500,000 shillings	1. Spouse	1	0	0	0	0		2. 1-5km	2. 1-5km	1. Free	1. Free	1. Yes	1. Yes	1. Yes	1. Yes	1. Yes	1. Yes	1. Yes	7	2. Negative	2. Negative	1. Yes	1. Yes	2. No	2. No	4. Healthcare workers		1. Yes
2022-08-09 11:10:58	2022-08-09 11:19:46	2022-08-09 11:10:00	11	29	2. Married	2. Married	2. Catholic	2. Catholic		2. Primary	2. Primary	3. Secondary	3. Secondary	2. Informal employment	2. Informal employment	2. Informal employment	2. Informal employment	1. Rural	1. Rural	1. Less than 100,000 shillings	1. Less than 100,000 shillings	1. Spouse	1	0	0	0	0		3. >5km	3. >5km	1. Free	1. Free	1. Yes	1. Yes	1. Yes	1. Yes	1. Yes	1. Yes	1. Yes	3	2. Negative	2. Negative	2. No	2. No	2. No	2. No	4. Healthcare workers		1. Yes
2022-08-09 11:33:42	2022-08-09 11:39:29	2022-08-09 11:33:00	11	25	1. Single	1. Single	2. Catholic	2. Catholic		3. Secondary	3. Secondary	4. Tertiary	4. Tertiary	2. Informal employment	2. Informal employment	1. Formal employment	1. Formal employment	2. Urban	2. Urban	3. Above 500,000 shillings	3. Above 500,000 shillings	2. Parents	0	1	0	0	0		2. 1-5km	2. 1-5km	1. Free	1. Free	2. No	2. No	2. No	1. Yes	2. No	2. No	2. No	0	2. Negative	2. Negative	1. Yes	1. Yes	1. Yes	2. No	2. Radio		1. Yes
2022-08-09 11:44:29	2022-08-09 11:48:30	2022-08-09 11:44:00	12	28	2. Married	2. Married	4. Born again	4. Born again		3. Secondary	3. Secondary	2. Primary	2. Primary	2. Informal employment	2. Informal employment	2. Informal employment	2. Informal employment	2. Urban	2. Urban	2. Between 100,000 and 500,000 shillings	2. Between 100,000 and 500,000 shillings	1. Spouse	1	0	0	0	0		2. 1-5km	2. 1-5km	1. Free	1. Free	1. Yes	1. Yes	1. Yes	1. Yes	1. Yes	1. Yes	2. No	0	2. Negative	2. Negative	1. Yes	1. Yes	2. No	1. Yes	2. Radio		1. Yes
2022-08-09 11:51:55	2022-08-09 11:56:05	2022-08-09 11:51:00	13	26	2. Married	2. Married	4. Born again	4. Born again		3. Secondary	3. Secondary	3. Secondary	3. Secondary	2. Informal employment	2. Informal employment	2. Informal employment	2. Informal employment	2. Urban	2. Urban	1. Less than 100,000 shillings	1. Less than 100,000 shillings	1. Spouse	1	0	0	0	0		2. 1-5km	2. 1-5km	1. Free	1. Free	1. Yes	1. Yes	1. Yes	1. Yes	1. Yes	1. Yes	1. Yes	1	2. Negative	2. Negative	2. No	1. Yes	2. No	2. No	4. Healthcare workers		2. No
2022-08-09 11:59:36	2022-08-09 12:08:00	2022-08-09 11:59:00	14	25	2. Married	2. Married	4. Born again	4. Born again		3. Secondary	3. Secondary	4. Tertiary	4. Tertiary	2. Informal employment	2. Informal employment	1. Formal employment	1. Formal employment	1. Rural	1. Rural	2. Between 100,000 and 500,000 shillings	2. Between 100,000 and 500,000 shillings	1. Spouse	1	0	0	0	0		2. 1-5km	2. 1-5km	1. Free	1. Free	2. No	1. Yes	1. Yes	1. Yes	1. Yes	1. Yes	1. Yes	3	2. Negative	2. Negative	1. Yes	2. No	2. No	2. No	4. Healthcare workers		1. Yes
2022-08-09 12:33:01	2022-08-09 12:35:51	2022-08-09 12:33:00	16	21	1. Single	1. Single	3. Muslim	3. Muslim		2. Primary	2. Primary	2. Primary	2. Primary	2. Informal employment	2. Informal employment	2. Informal employment	2. Informal employment	1. Rural	1. Rural	1. Less than 100,000 shillings	1. Less than 100,000 shillings	2. Parents	0	1	0	0	0		2. 1-5km	2. 1-5km	2. Affordable	2. Affordable	1. Yes	1. Yes	1. Yes	1. Yes	1. Yes	1. Yes	1. Yes	2	2. Negative	2. Negative	1. Yes	1. Yes	1. Yes	1. Yes	4. Healthcare workers		1. Yes
2022-08-09 16:03:26	2022-08-09 16:14:41	2022-08-09 16:03:00	17	20	2. Married	2. Married	3. Muslim	3. Muslim		3. Secondary	3. Secondary	3. Secondary	3. Secondary	2. Informal employment	2. Informal employment	2. Informal employment	2. Informal employment	1. Rural	1. Rural	1. Less than 100,000 shillings	1. Less than 100,000 shillings	1. Spouse	1	0	0	0	0		2. 1-5km	2. 1-5km	2. Affordable	2. Affordable	1. Yes	1. Yes	1. Yes	1. Yes	1. Yes	1. Yes	1. Yes	3	1. Positive	1. Positive	1. Yes	2. No	2. No	2. No	2. Radio		1. Yes
2022-08-09 16:15:36	2022-08-09 16:26:28	2022-08-09 16:15:00	18	30	2. Married	2. Married	1. Anglican	1. Anglican		2. Primary	2. Primary	3. Secondary	3. Secondary	2. Informal employment	2. Informal employment	2. Informal employment	2. Informal employment	2. Urban	2. Urban	2. Between 100,000 and 500,000 shillings	2. Between 100,000 and 500,000 shillings	1. Spouse	1	0	0	0	0		2. 1-5km	2. 1-5km	1. Free	1. Free	2. No	1. Yes	1. Yes	1. Yes	1. Yes	1. Yes	1. Yes	3	3. Unknown	3. Unknown	1. Yes	2. No	2. No	2. No	2. Radio		2. No
2022-08-09 16:27:20	2022-08-09 16:37:52	2022-08-09 16:27:00	19	26	2. Married	2. Married	3. Muslim	3. Muslim		3. Secondary	3. Secondary	3. Secondary	3. Secondary	1. Formal employment	1. Formal employment	2. Informal employment	2. Informal employment	2. Urban	2. Urban	3. Above 500,000 shillings	3. Above 500,000 shillings	1. Spouse	1	0	0	0	0		3. >5km	3. >5km	1. Free	1. Free	1. Yes	1. Yes	1. Yes	1. Yes	1. Yes	1. Yes	1. Yes	3	2. Negative	2. Negative	1. Yes	2. No	2. No	1. Yes	4. Healthcare workers		2. No
2022-08-09 16:48:24	2022-08-09 16:52:28	2022-08-09 16:48:00	20	23	4. Cohabiting	4. Cohabiting	2. Catholic	2. Catholic		1. None	1. None	1. None	1. None	3. Unemployed	3. Unemployed	2. Informal employment	2. Informal employment	1. Rural	1. Rural	1. Less than 100,000 shillings	1. Less than 100,000 shillings	2. Parents	0	1	0	0	0		3. >5km	3. >5km	1. Free	1. Free	2. No	2. No	1. Yes	2. No	2. No	2. No	2. No	0	1. Positive	1. Positive	1. Yes	2. No	2. No	2. No	5. Village health teams/community health volunteers		2. No
2022-08-09 16:53:01	2022-08-09 18:53:35	2022-08-09 17:04:00	21	18	2. Married	2. Married	3. Muslim	3. Muslim		3. Secondary	3. Secondary	2. Primary	2. Primary	2. Informal employment	2. Informal employment	2. Informal employment	2. Informal employment	2. Urban	2. Urban	1. Less than 100,000 shillings	1. Less than 100,000 shillings	1. Spouse	1	0	0	0	0		1. Less than 1km	1. Less than 1km	1. Free	1. Free	1. Yes	1. Yes	1. Yes	2. No	2. No	2. No	1. Yes	2	2. Negative	2. Negative	2. No	1. Yes	2. No	1. Yes	1. TV		1. Yes
2022-08-09 16:57:28	2022-08-09 17:02:25	2022-08-09 17:25:00	22	22	4. Cohabiting	4. Cohabiting	3. Muslim	3. Muslim		2. Primary	2. Primary	4. Tertiary	4. Tertiary	2. Informal employment	2. Informal employment	1. Formal employment	1. Formal employment	1. Rural	1. Rural	2. Between 100,000 and 500,000 shillings	2. Between 100,000 and 500,000 shillings	1. Spouse	1	0	0	0	0		2. 1-5km	2. 1-5km	1. Free	1. Free	2. No	1. Yes	2. No	2. No	2. No	2. No	2. No	0	2. Negative	2. Negative	2. No	2. No	2. No	2. No	4. Healthcare workers		2. No
2022-08-09 17:02:29	2022-08-09 18:54:41	2022-08-09 17:16:00	10	39	2. Married	2. Married	2. Catholic	2. Catholic		1. None	1. None	2. Primary	2. Primary	3. Unemployed	3. Unemployed	2. Informal employment	2. Informal employment	1. Rural	1. Rural	1. Less than 100,000 shillings	1. Less than 100,000 shillings	1. Spouse	1	0	0	0	0		3. >5km	3. >5km	1. Free	1. Free	2. No	2. No	2. No	2. No	2. No	2. No	1. Yes	1	1. Positive	1. Positive	2. No	2. No	2. No	2. No	4. Healthcare workers		2. No
2022-08-09 17:06:38	2022-08-09 17:10:18	2022-08-09 17:06:00	11	16	4. Cohabiting	4. Cohabiting	2. Catholic	2. Catholic		3. Secondary	3. Secondary	3. Secondary	3. Secondary	3. Unemployed	3. Unemployed	3. Unemployed	3. Unemployed	1. Rural	1. Rural	1. Less than 100,000 shillings	1. Less than 100,000 shillings	2. Parents 3. Relatives	0	1	1	0	0		3. >5km	3. >5km	1. Free	1. Free	1. Yes	1. Yes	1. Yes	2. No	2. No	2. No	2. No	0	2. Negative	2. Negative	2. No	1. Yes	2. No	2. No	6. Family		2. No
2022-08-09 17:10:22	2022-08-09 17:14:57	2022-08-09 17:10:00	12	31	2. Married	2. Married	5. SDA	5. SDA		3. Secondary	3. Secondary	3. Secondary	3. Secondary	1. Formal employment	1. Formal employment	3. Unemployed	3. Unemployed	2. Urban	2. Urban	2. Between 100,000 and 500,000 shillings	2. Between 100,000 and 500,000 shillings	1. Spouse	1	0	0	0	0		2. 1-5km	2. 1-5km	1. Free	1. Free	1. Yes	1. Yes	1. Yes	2. No	2. No	2. No	1. Yes	1	2. Negative	2. Negative	2. No	2. No	2. No	2. No	4. Healthcare workers		2. No
2022-08-09 17:15:04	2022-08-09 17:19:50	2022-08-09 17:15:00	13	25	2. Married	2. Married	1. Anglican	1. Anglican		4. Tertiary	4. Tertiary	4. Tertiary	4. Tertiary	1. Formal employment	1. Formal employment	1. Formal employment	1. Formal employment	2. Urban	2. Urban	3. Above 500,000 shillings	3. Above 500,000 shillings	1. Spouse	1	0	0	0	0		1. Less than 1km	1. Less than 1km	2. Affordable	2. Affordable	1. Yes	1. Yes	1. Yes	1. Yes	1. Yes	1. Yes	1. Yes	4	2. Negative	2. Negative	2. No	1. Yes	1. Yes	1. Yes	1. TV		1. Yes
2022-08-09 17:19:55	2022-08-09 17:24:17	2022-08-09 17:19:00	14	28	2. Married	2. Married	2. Catholic	2. Catholic		4. Tertiary	4. Tertiary	3. Secondary	3. Secondary	3. Unemployed	3. Unemployed	2. Informal employment	2. Informal employment	2. Urban	2. Urban	2. Between 100,000 and 500,000 shillings	2. Between 100,000 and 500,000 shillings	1. Spouse	1	0	0	0	0		1. Less than 1km	1. Less than 1km	2. Affordable	2. Affordable	1. Yes	1. Yes	2. No	2. No	1. Yes	1. Yes	1. Yes	2	2. Negative	2. Negative	1. Yes	1. Yes	2. No	1. Yes	9. Faith based organizations (place of worship)		1. Yes
2022-08-09 18:40:32	2022-08-09 19:17:19	2022-08-09 18:40:00	1	22	2. Married	2. Married	1. Anglican	1. Anglican		4. Tertiary	4. Tertiary	4. Tertiary	4. Tertiary	2. Informal employment	2. Informal employment	1. Formal employment	1. Formal employment	2. Urban	2. Urban	2. Between 100,000 and 500,000 shillings	2. Between 100,000 and 500,000 shillings	1. Spouse	1	0	0	0	0		2. 1-5km	2. 1-5km	1. Free	1. Free	1. Yes	1. Yes	1. Yes	1. Yes	1. Yes	1. Yes	1. Yes	6	2. Negative	2. Negative	1. Yes	1. Yes	2. No	2. No	4. Healthcare workers		1. Yes
2022-08-09 19:38:33	2022-08-09 20:53:10	2022-08-09 19:38:00	2	22	2. Married	2. Married	4. Born again	4. Born again		3. Secondary	3. Secondary	4. Tertiary	4. Tertiary	2. Informal employment	2. Informal employment	1. Formal employment	1. Formal employment	2. Urban	2. Urban	1. Less than 100,000 shillings	1. Less than 100,000 shillings	1. Spouse	1	0	0	0	0		1. Less than 1km	1. Less than 1km	1. Free	1. Free	1. Yes	1. Yes	2. No	1. Yes	1. Yes	1. Yes	2. No	0	2. Negative	2. Negative	1. Yes	2. No	2. No	1. Yes	4. Healthcare workers		2. No
2022-08-10 08:41:12	2022-08-10 14:02:52	2022-08-10 08:41:00	15	18	2. Married	2. Married	3. Muslim	3. Muslim		2. Primary	2. Primary	2. Primary	2. Primary	3. Unemployed	3. Unemployed	2. Informal employment	2. Informal employment	2. Urban	2. Urban	1. Less than 100,000 shillings	1. Less than 100,000 shillings	1. Spouse	1	0	0	0	0		3. >5km	3. >5km	1. Free	1. Free	2. No	1. Yes	2. No	1. Yes	1. Yes	1. Yes	2. No	0	2. Negative	2. Negative	2. No	2. No	2. No	2. No	1. TV		2. No
2022-08-10 08:52:42	2022-08-10 14:11:29	2022-08-10 09:00:00	16	30	2. Married	2. Married	2. Catholic	2. Catholic		3. Secondary	3. Secondary	2. Primary	2. Primary	2. Informal employment	2. Informal employment	2. Informal employment	2. Informal employment	1. Rural	1. Rural	1. Less than 100,000 shillings	1. Less than 100,000 shillings	2. Parents 1. Spouse	1	1	0	0	0		3. >5km	3. >5km	2. Affordable	2. Affordable	1. Yes	1. Yes	1. Yes	1. Yes	2. No	2. No	1. Yes	1	1. Positive	1. Positive	2. No	2. No	2. No	2. No	4. Healthcare workers		2. No
2022-08-10 09:20:30	2022-08-10 09:28:29	2022-08-10 09:20:00	17	18	2. Married	2. Married	4. Born again	4. Born again		2. Primary	2. Primary	3. Secondary	3. Secondary	3. Unemployed	3. Unemployed	2. Informal employment	2. Informal employment	1. Rural	1. Rural	1. Less than 100,000 shillings	1. Less than 100,000 shillings	1. Spouse 3. Relatives	1	0	1	0	0		2. 1-5km	2. 1-5km	1. Free	1. Free	2. No	1. Yes	2. No	1. Yes	1. Yes	1. Yes	2. No	0	3. Unknown	3. Unknown	2. No	1. Yes	2. No	2. No	4. Healthcare workers		2. No
2022-08-10 09:32:52	2022-08-10 09:40:40	2022-08-10 09:32:00	21	21	2. Married	2. Married	3. Muslim	3. Muslim		3. Secondary	3. Secondary	2. Primary	2. Primary	1. Formal employment	1. Formal employment	2. Informal employment	2. Informal employment	1. Rural	1. Rural	2. Between 100,000 and 500,000 shillings	2. Between 100,000 and 500,000 shillings	1. Spouse	1	0	0	0	0		2. 1-5km	2. 1-5km	1. Free	1. Free	2. No	1. Yes	1. Yes	1. Yes	1. Yes	1. Yes	1. Yes	5	2. Negative	2. Negative	1. Yes	2. No	2. No	2. No	2. Radio		1. Yes
2022-08-10 09:48:19	2022-08-10 09:57:08	2022-08-10 09:48:00	22	18	1. Single	1. Single	4. Born again	4. Born again		3. Secondary	3. Secondary	3. Secondary	3. Secondary	3. Unemployed	3. Unemployed	2. Informal employment	2. Informal employment	1. Rural	1. Rural	1. Less than 100,000 shillings	1. Less than 100,000 shillings	2. Parents 3. Relatives	0	1	1	0	0		3. >5km	3. >5km	1. Free	1. Free	2. No	2. No	2. No	2. No	2. No	2. No	1. Yes	1	2. Negative	2. Negative	2. No	2. No	2. No	2. No	5. Village health teams/community health volunteers		2. No
2022-08-10 10:08:11	2022-08-10 14:44:01	2022-08-10 10:08:00	23	22	2. Married	2. Married	4. Born again	4. Born again		3. Secondary	3. Secondary	3. Secondary	3. Secondary	2. Informal employment	2. Informal employment	2. Informal employment	2. Informal employment	1. Rural	1. Rural	2. Between 100,000 and 500,000 shillings	2. Between 100,000 and 500,000 shillings	1. Spouse	1	0	0	0	0		3. >5km	3. >5km	1. Free	1. Free	1. Yes	1. Yes	1. Yes	1. Yes	1. Yes	1. Yes	1. Yes	2	2. Negative	2. Negative	1. Yes	1. Yes	2. No	2. No	4. Healthcare workers		2. No
2022-08-10 10:32:55	2022-08-10 10:40:05	2022-08-10 10:32:00	24	21	2. Married	2. Married	3. Muslim	3. Muslim		3. Secondary	3. Secondary	3. Secondary	3. Secondary	2. Informal employment	2. Informal employment	2. Informal employment	2. Informal employment	2. Urban	2. Urban	2. Between 100,000 and 500,000 shillings	2. Between 100,000 and 500,000 shillings	1. Spouse	1	0	0	0	0		2. 1-5km	2. 1-5km	1. Free	1. Free	1. Yes	2. No	1. Yes	2. No	2. No	2. No	1. Yes	1	2. Negative	2. Negative	1. Yes	2. No	2. No	2. No	4. Healthcare workers		1. Yes
2022-08-10 10:40:33	2022-08-10 10:50:28	2022-08-10 10:40:00	25	20	2. Married	2. Married	2. Catholic	2. Catholic		3. Secondary	3. Secondary	3. Secondary	3. Secondary	2. Informal employment	2. Informal employment	2. Informal employment	2. Informal employment	2. Urban	2. Urban	2. Between 100,000 and 500,000 shillings	2. Between 100,000 and 500,000 shillings	1. Spouse	1	0	0	0	0		2. 1-5km	2. 1-5km	1. Free	1. Free	2. No	1. Yes	2. No	2. No	1. Yes	1. Yes	2. No	0	2. Negative	2. Negative	1. Yes	2. No	2. No	2. No	2. Radio		2. No
2022-08-10 10:55:25	2022-08-10 14:43:22	2022-08-10 14:40:00	26	23	2. Married	2. Married	5. SDA	5. SDA		4. Tertiary	4. Tertiary	3. Secondary	3. Secondary	2. Informal employment	2. Informal employment	2. Informal employment	2. Informal employment	2. Urban	2. Urban	1. Less than 100,000 shillings	1. Less than 100,000 shillings	1. Spouse	1	0	0	0	0		2. 1-5km	2. 1-5km	1. Free	1. Free	2. No	1. Yes	2. No	1. Yes	1. Yes	1. Yes	2. No	0	2. Negative	2. Negative	1. Yes	2. No	1. Yes	1. Yes	2. Radio		2. No
2022-08-10 13:33:25	2022-08-10 14:40:47	2022-08-10 14:33:00	26	19	2. Married	2. Married	3. Muslim	3. Muslim		2. Primary	2. Primary	4. Tertiary	4. Tertiary	2. Informal employment	2. Informal employment	1. Formal employment	1. Formal employment	2. Urban	2. Urban	3. Above 500,000 shillings	3. Above 500,000 shillings	1. Spouse	1	0	0	0	0		2. 1-5km	2. 1-5km	1. Free	1. Free	1. Yes	1. Yes	1. Yes	1. Yes	1. Yes	1. Yes	1. Yes	1	2. Negative	2. Negative	1. Yes	1. Yes	2. No	2. No	1. TV		1. Yes
2022-08-10 09:23:56	2022-08-10 09:35:58	2022-08-10 09:23:00		30	2. Married	2. Married	1. Anglican	1. Anglican		2. Primary	2. Primary	2. Primary	2. Primary	3. Unemployed	3. Unemployed	2. Informal employment	2. Informal employment	1. Rural	1. Rural	1. Less than 100,000 shillings	1. Less than 100,000 shillings	1. Spouse	1	0	0	0	0		3. >5km	3. >5km	1. Free	1. Free	1. Yes	1. Yes	1. Yes	1. Yes	1. Yes	1. Yes	1. Yes	1	2. Negative	2. Negative	2. No	2. No	2. No	2. No	2. Radio		1. Yes
2022-08-10 09:36:35	2022-08-10 09:55:25	2022-08-10 09:36:00		36	2. Married	2. Married	2. Catholic	2. Catholic		3. Secondary	3. Secondary	3. Secondary	3. Secondary	1. Formal employment	1. Formal employment	2. Informal employment	2. Informal employment	2. Urban	2. Urban	2. Between 100,000 and 500,000 shillings	2. Between 100,000 and 500,000 shillings	1. Spouse	1	0	0	0	0		2. 1-5km	2. 1-5km	1. Free	1. Free	1. Yes	1. Yes	1. Yes	1. Yes	1. Yes	1. Yes	2. No	0	2. Negative	2. Negative	2. No	1. Yes	2. No	2. No	1. TV		1. Yes
2022-08-10 09:56:59	2022-08-10 10:19:54	2022-08-10 09:56:00		32	2. Married	2. Married	3. Muslim	3. Muslim		3. Secondary	3. Secondary	3. Secondary	3. Secondary	2. Informal employment	2. Informal employment	2. Informal employment	2. Informal employment	1. Rural	1. Rural	2. Between 100,000 and 500,000 shillings	2. Between 100,000 and 500,000 shillings	1. Spouse	1	0	0	0	0		2. 1-5km	2. 1-5km	1. Free	1. Free	1. Yes	1. Yes	1. Yes	1. Yes	1. Yes	1. Yes	1. Yes	2	2. Negative	2. Negative	1. Yes	2. No	2. No	1. Yes	2. Radio		1. Yes
2022-08-10 10:20:09	2022-08-10 10:30:43	2022-08-10 10:20:00		29	2. Married	2. Married	5. SDA	5. SDA		3. Secondary	3. Secondary	4. Tertiary	4. Tertiary	2. Informal employment	2. Informal employment	1. Formal employment	1. Formal employment	2. Urban	2. Urban	2. Between 100,000 and 500,000 shillings	2. Between 100,000 and 500,000 shillings	1. Spouse	1	0	0	0	0		1. Less than 1km	1. Less than 1km	1. Free	1. Free	1. Yes	1. Yes	1. Yes	1. Yes	1. Yes	1. Yes	2. No	0	2. Negative	2. Negative	1. Yes	1. Yes	2. No	1. Yes	1. TV		1. Yes
2022-08-10 10:36:37	2022-08-10 10:45:11	2022-08-10 10:36:00		24	2. Married	2. Married	2. Catholic	2. Catholic		4. Tertiary	4. Tertiary	4. Tertiary	4. Tertiary	1. Formal employment	1. Formal employment	1. Formal employment	1. Formal employment	2. Urban	2. Urban	2. Between 100,000 and 500,000 shillings	2. Between 100,000 and 500,000 shillings	1. Spouse	1	0	0	0	0		3. >5km	3. >5km	1. Free	1. Free	1. Yes	2. No	1. Yes	1. Yes	1. Yes	1. Yes	1. Yes	2	2. Negative	2. Negative	2. No	1. Yes	2. No	2. No	1. TV		1. Yes
2022-08-10 09:10:31	2022-08-10 09:19:23	2022-08-10 09:10:00	14	31	2. Married	2. Married	3. Muslim	3. Muslim		3. Secondary	3. Secondary	3. Secondary	3. Secondary	2. Informal employment	2. Informal employment	2. Informal employment	2. Informal employment	2. Urban	2. Urban	2. Between 100,000 and 500,000 shillings	2. Between 100,000 and 500,000 shillings	1. Spouse	1	0	0	0	0		1. Less than 1km	1. Less than 1km	1. Free	1. Free	2. No	1. Yes	1. Yes	1. Yes	1. Yes	1. Yes	1. Yes	1	2. Negative	2. Negative	1. Yes	1. Yes	2. No	2. No	1. TV		1. Yes
2022-08-10 09:25:08	2022-08-10 09:32:19	2022-08-10 09:25:00	15	29	2. Married	2. Married	2. Catholic	2. Catholic		2. Primary	2. Primary	3. Secondary	3. Secondary	3. Unemployed	3. Unemployed	2. Informal employment	2. Informal employment	2. Urban	2. Urban	1. Less than 100,000 shillings	1. Less than 100,000 shillings	1. Spouse	1	0	0	0	0		3. >5km	3. >5km	1. Free	1. Free	2. No	1. Yes	1. Yes	1. Yes	1. Yes	1. Yes	1. Yes	2	2. Negative	2. Negative	1. Yes	2. No	2. No	2. No	5. Village health teams/community health volunteers		1. Yes
2022-08-10 09:38:08	2022-08-10 09:47:25	2022-08-10 09:38:00	16	19	2. Married	2. Married	3. Muslim	3. Muslim		3. Secondary	3. Secondary	2. Primary	2. Primary	3. Unemployed	3. Unemployed	2. Informal employment	2. Informal employment	2. Urban	2. Urban	2. Between 100,000 and 500,000 shillings	2. Between 100,000 and 500,000 shillings	1. Spouse	1	0	0	0	0		1. Less than 1km	1. Less than 1km	1. Free	1. Free	2. No	1. Yes	1. Yes	1. Yes	1. Yes	1. Yes	1. Yes	3	2. Negative	2. Negative	1. Yes	1. Yes	2. No	2. No	1. TV		1. Yes
2022-08-10 09:54:58	2022-08-10 10:07:18	2022-08-10 09:54:00	17	20	2. Married	2. Married	3. Muslim	3. Muslim		3. Secondary	3. Secondary	3. Secondary	3. Secondary	2. Informal employment	2. Informal employment	2. Informal employment	2. Informal employment	1. Rural	1. Rural	2. Between 100,000 and 500,000 shillings	2. Between 100,000 and 500,000 shillings	1. Spouse	1	0	0	0	0		3. >5km	3. >5km	1. Free	1. Free	2. No	1. Yes	1. Yes	1. Yes	1. Yes	1. Yes	1. Yes	3	2. Negative	2. Negative	2. No	1. Yes	2. No	2. No	1. TV		1. Yes
2022-08-10 10:17:10	2022-08-10 10:25:33	2022-08-10 10:17:00	18	25	2. Married	2. Married	3. Muslim	3. Muslim		3. Secondary	3. Secondary	4. Tertiary	4. Tertiary	3. Unemployed	3. Unemployed	1. Formal employment	1. Formal employment	2. Urban	2. Urban	3. Above 500,000 shillings	3. Above 500,000 shillings	1. Spouse	1	0	0	0	0		3. >5km	3. >5km	1. Free	1. Free	2. No	1. Yes	1. Yes	1. Yes	1. Yes	1. Yes	1. Yes	3	2. Negative	2. Negative	2. No	1. Yes	2. No	1. Yes	1. TV		1. Yes
2022-08-10 11:07:28	2022-08-10 11:13:03	2022-08-10 11:07:00	19	21	2. Married	2. Married	2. Catholic	2. Catholic		2. Primary	2. Primary	2. Primary	2. Primary	2. Informal employment	2. Informal employment	2. Informal employment	2. Informal employment	1. Rural	1. Rural	1. Less than 100,000 shillings	1. Less than 100,000 shillings	1. Spouse	1	0	0	0	0		3. >5km	3. >5km	1. Free	1. Free	1. Yes	1. Yes	1. Yes	1. Yes	1. Yes	1. Yes	1. Yes	2	2. Negative	2. Negative	1. Yes	2. No	2. No	2. No	2. Radio		1. Yes
2022-08-10 11:20:24	2022-08-10 11:30:43	2022-08-10 11:20:00	20	20	2. Married	2. Married	4. Born again	4. Born again		2. Primary	2. Primary	1. None	1. None	3. Unemployed	3. Unemployed	3. Unemployed	3. Unemployed	1. Rural	1. Rural	1. Less than 100,000 shillings	1. Less than 100,000 shillings	1. Spouse	1	0	0	0	0		3. >5km	3. >5km	1. Free	1. Free	2. No	1. Yes	1. Yes	1. Yes	1. Yes	1. Yes	2. No	0	2. Negative	2. Negative	1. Yes	2. No	2. No	2. No	5. Village health teams/community health volunteers		1. Yes
2022-08-10 16:18:11	2022-08-10 16:37:09	2022-08-10 16:18:00	3	39	2. Married	2. Married	4. Born again	4. Born again		3. Secondary	3. Secondary	3. Secondary	3. Secondary	2. Informal employment	2. Informal employment	2. Informal employment	2. Informal employment	2. Urban	2. Urban	2. Between 100,000 and 500,000 shillings	2. Between 100,000 and 500,000 shillings	1. Spouse 5. Others	1	0	0	0	1	Maid	3. >5km	3. >5km	1. Free	1. Free	2. No	1. Yes	1. Yes	1. Yes	1. Yes	1. Yes	2. No	3	2. Negative	2. Negative	1. Yes	1. Yes	2. No	2. No	4. Healthcare workers		2. No
2022-08-10 16:37:14	2022-08-10 17:49:44	2022-08-10 16:38:00	4	20	2. Married	2. Married	5. SDA	5. SDA		2. Primary	2. Primary	2. Primary	2. Primary	3. Unemployed	3. Unemployed	2. Informal employment	2. Informal employment	1. Rural	1. Rural	2. Between 100,000 and 500,000 shillings	2. Between 100,000 and 500,000 shillings	3. Relatives 1. Spouse	1	0	1	0	0		3. >5km	3. >5km	1. Free	1. Free	2. No	1. Yes	2. No	1. Yes	1. Yes	1. Yes	2. No	0	2. Negative	2. Negative	1. Yes	2. No	2. No	2. No	4. Healthcare workers		2. No
2022-08-10 18:13:39	2022-08-10 18:31:57	2022-08-10 18:13:00	4	26	2. Married	2. Married	3. Muslim	3. Muslim		2. Primary	2. Primary	4. Tertiary	4. Tertiary	1. Formal employment	1. Formal employment	1. Formal employment	1. Formal employment	2. Urban	2. Urban	3. Above 500,000 shillings	3. Above 500,000 shillings	1. Spouse 5. Others	1	0	0	0	1	Her child & a house girl	3. >5km	3. >5km	1. Free	1. Free	1. Yes	1. Yes	1. Yes	1. Yes	1. Yes	1. Yes	2. No	0	2. Negative	2. Negative	1. Yes	2. No	2. No	2. No	4. Healthcare workers		2. No
2022-08-10 08:40:36	2022-08-10 08:48:25	2022-08-10 08:40:00	18	28	2. Married	2. Married	3. Muslim	3. Muslim		2. Primary	2. Primary	2. Primary	2. Primary	2. Informal employment	2. Informal employment	2. Informal employment	2. Informal employment	2. Urban	2. Urban	1. Less than 100,000 shillings	1. Less than 100,000 shillings	1. Spouse	1	0	0	0	0		2. 1-5km	2. 1-5km	1. Free	1. Free	1. Yes	1. Yes	2. No	2. No	1. Yes	2. No	1. Yes	1	2. Negative	2. Negative	1. Yes	1. Yes	2. No	2. No	2. Radio		1. Yes
2022-08-10 09:19:03	2022-08-10 09:25:12	2022-08-10 09:19:00	19	26	2. Married	2. Married	1. Anglican	1. Anglican		1. None	1. None	3. Secondary	3. Secondary	2. Informal employment	2. Informal employment	2. Informal employment	2. Informal employment	2. Urban	2. Urban	1. Less than 100,000 shillings	1. Less than 100,000 shillings	1. Spouse	1	0	0	0	0		3. >5km	3. >5km	2. Affordable	2. Affordable	1. Yes	1. Yes	1. Yes	2. No	1. Yes	2. No	1. Yes	6	2. Negative	2. Negative	1. Yes	2. No	2. No	2. No	5. Village health teams/community health volunteers		1. Yes
2022-08-10 09:31:40	2022-08-10 09:38:47	2022-08-10 09:31:00	20	19	3. Divorced	3. Divorced	3. Muslim	3. Muslim		2. Primary	2. Primary	1. None	1. None	2. Informal employment	2. Informal employment	2. Informal employment	2. Informal employment	1. Rural	1. Rural	1. Less than 100,000 shillings	1. Less than 100,000 shillings	2. Parents	0	1	0	0	0		1. Less than 1km	1. Less than 1km	1. Free	1. Free	2. No	2. No	2. No	2. No	2. No	2. No	2. No	0	2. Negative	2. Negative	1. Yes	2. No	2. No	2. No	5. Village health teams/community health volunteers		1. Yes
2022-08-10 09:42:30	2022-08-10 10:01:05	2022-08-10 09:42:00	23	23	2. Married	2. Married	4. Born again	4. Born again		3. Secondary	3. Secondary	3. Secondary	3. Secondary	2. Informal employment	2. Informal employment	1. Formal employment	1. Formal employment	2. Urban	2. Urban	2. Between 100,000 and 500,000 shillings	2. Between 100,000 and 500,000 shillings	1. Spouse	1	0	0	0	0		1. Less than 1km	1. Less than 1km	1. Free	1. Free	1. Yes	1. Yes	2. No	2. No	1. Yes	2. No	1. Yes	2	2. Negative	2. Negative	2. No	2. No	2. No	2. No	4. Healthcare workers		2. No
2022-08-10 10:01:08	2022-08-10 10:14:31	2022-08-10 10:12:00	24	36	2. Married	2. Married	4. Born again	4. Born again		2. Primary	2. Primary	3. Secondary	3. Secondary	2. Informal employment	2. Informal employment	2. Informal employment	2. Informal employment	1. Rural	1. Rural	1. Less than 100,000 shillings	1. Less than 100,000 shillings	1. Spouse	1	0	0	0	0		3. >5km	3. >5km	1. Free	1. Free	1. Yes	1. Yes	1. Yes	2. No	1. Yes	1. Yes	1. Yes	4	2. Negative	2. Negative	1. Yes	2. No	2. No	2. No	2. Radio		1. Yes
2022-08-10 10:14:34	2022-08-10 10:24:02	2022-08-10 10:25:00	25	24	2. Married	2. Married	2. Catholic	2. Catholic		3. Secondary	3. Secondary	3. Secondary	3. Secondary	2. Informal employment	2. Informal employment	1. Formal employment	1. Formal employment	2. Urban	2. Urban	2. Between 100,000 and 500,000 shillings	2. Between 100,000 and 500,000 shillings	3. Relatives	0	0	1	0	0		1. Less than 1km	1. Less than 1km	1. Free	1. Free	1. Yes	1. Yes	2. No	1. Yes	1. Yes	2. No	2. No	0	2. Negative	2. Negative	1. Yes	1. Yes	2. No	2. No	2. Radio		2. No
2022-08-10 10:42:28	2022-08-10 11:05:02	2022-08-10 10:42:00	26	44	2. Married	2. Married	4. Born again	4. Born again		3. Secondary	3. Secondary	3. Secondary	3. Secondary	2. Informal employment	2. Informal employment	2. Informal employment	2. Informal employment	2. Urban	2. Urban	1. Less than 100,000 shillings	1. Less than 100,000 shillings	1. Spouse	1	0	0	0	0		1. Less than 1km	1. Less than 1km	1. Free	1. Free	1. Yes	1. Yes	1. Yes	1. Yes	1. Yes	1. Yes	2. No	0	2. Negative	2. Negative	2. No	2. No	2. No	2. No	4. Healthcare workers		1. Yes
2022-08-10 11:05:04	2022-08-10 13:27:09	2022-08-10 11:05:00	27	30	2. Married	2. Married	3. Muslim	3. Muslim		2. Primary	2. Primary	3. Secondary	3. Secondary	2. Informal employment	2. Informal employment	2. Informal employment	2. Informal employment	1. Rural	1. Rural	1. Less than 100,000 shillings	1. Less than 100,000 shillings	1. Spouse	1	0	0	0	0		2. 1-5km	2. 1-5km	1. Free	1. Free	2. No	1. Yes	2. No	2. No	1. Yes	2. No	1. Yes	2	1. Positive	1. Positive	1. Yes	2. No	2. No	2. No	2. Radio		1. Yes
2022-08-10 13:27:12	2022-08-10 13:38:15	2022-08-10 13:27:00	28	35	2. Married	2. Married	2. Catholic	2. Catholic		2. Primary	2. Primary	2. Primary	2. Primary	2. Informal employment	2. Informal employment	2. Informal employment	2. Informal employment	1. Rural	1. Rural	1. Less than 100,000 shillings	1. Less than 100,000 shillings	2. Parents	0	1	0	0	0		3. >5km	3. >5km	1. Free	1. Free	2. No	2. No	2. No	2. No	2. No	2. No	2. No	0	2. Negative	2. Negative	2. No	2. No	2. No	2. No	4. Healthcare workers		1. Yes
2022-08-10 13:38:47	2022-08-10 13:48:17	2022-08-10 13:50:00	29	27	2. Married	2. Married	3. Muslim	3. Muslim		2. Primary	2. Primary	2. Primary	2. Primary	2. Informal employment	2. Informal employment	2. Informal employment	2. Informal employment	1. Rural	1. Rural	1. Less than 100,000 shillings	1. Less than 100,000 shillings	1. Spouse	1	0	0	0	0		3. >5km	3. >5km	2. Affordable	2. Affordable	1. Yes	1. Yes	1. Yes	1. Yes	1. Yes	2. No	1. Yes	4	2. Negative	2. Negative	1. Yes	2. No	2. No	2. No	2. Radio		2. No
2022-08-10 13:57:17	2022-08-10 14:04:00	2022-08-10 14:00:00	30	23	2. Married	2. Married	4. Born again	4. Born again		3. Secondary	3. Secondary	3. Secondary	3. Secondary	2. Informal employment	2. Informal employment	2. Informal employment	2. Informal employment	1. Rural	1. Rural	1. Less than 100,000 shillings	1. Less than 100,000 shillings	1. Spouse	1	0	0	0	0		2. 1-5km	2. 1-5km	1. Free	1. Free	1. Yes	1. Yes	1. Yes	2. No	1. Yes	1. Yes	1. Yes	3	2. Negative	2. Negative	1. Yes	2. No	2. No	2. No	5. Village health teams/community health volunteers		1. Yes
2022-08-10 16:23:23	2022-08-10 16:28:42	2022-08-10 16:23:00	26	28	2. Married	2. Married	1. Anglican	1. Anglican		3. Secondary	3. Secondary	3. Secondary	3. Secondary	2. Informal employment	2. Informal employment	2. Informal employment	2. Informal employment	2. Urban	2. Urban	1. Less than 100,000 shillings	1. Less than 100,000 shillings	1. Spouse	1	0	0	0	0		1. Less than 1km	1. Less than 1km	1. Free	1. Free	1. Yes	1. Yes	1. Yes	2. No	1. Yes	1. Yes	2. No	1	1. Positive	1. Positive	1. Yes	2. No	2. No	2. No	2. Radio		1. Yes
2022-08-10 16:37:32	2022-08-10 16:46:29	2022-08-10 16:42:00	27	22	2. Married	2. Married	3. Muslim	3. Muslim		2. Primary	2. Primary	3. Secondary	3. Secondary	2. Informal employment	2. Informal employment	2. Informal employment	2. Informal employment	2. Urban	2. Urban	2. Between 100,000 and 500,000 shillings	2. Between 100,000 and 500,000 shillings	1. Spouse	1	0	0	0	0		1. Less than 1km	1. Less than 1km	1. Free	1. Free	1. Yes	1. Yes	1. Yes	2. No	1. Yes	1. Yes	1. Yes	4	2. Negative	2. Negative	1. Yes	1. Yes	2. No	1. Yes	8. Internet		1. Yes
2022-08-06 10:43:02	2022-08-10 11:46:02	2022-08-10 11:20:00	1	24	2. Married	2. Married	4. Born again	4. Born again		4. Tertiary	4. Tertiary	3. Secondary	3. Secondary	1. Formal employment	1. Formal employment	2. Informal employment	2. Informal employment	2. Urban	2. Urban	2. Between 100,000 and 500,000 shillings	2. Between 100,000 and 500,000 shillings	1. Spouse	1	0	0	0	0		2. 1-5km	2. 1-5km	2. Affordable	2. Affordable	1. Yes	1. Yes	1. Yes	1. Yes	1. Yes	1. Yes	1. Yes	2	2. Negative	2. Negative	1. Yes	1. Yes	1. Yes	1. Yes	1. TV		1. Yes
2022-08-10 12:12:36	2022-08-10 12:28:58	2022-08-10 12:12:00	2	29	4. Cohabiting	4. Cohabiting	2. Catholic	2. Catholic		3. Secondary	3. Secondary	3. Secondary	3. Secondary	1. Formal employment	1. Formal employment	1. Formal employment	1. Formal employment	1. Rural	1. Rural	1. Less than 100,000 shillings	1. Less than 100,000 shillings	2. Parents	0	1	0	0	0		3. >5km	3. >5km	1. Free	1. Free	1. Yes	1. Yes	2. No	2. No	1. Yes	1. Yes	2. No	8	2. Negative	2. Negative	1. Yes	2. No	2. No	1. Yes	2. Radio		2. No
2022-08-10 12:40:06	2022-08-10 12:50:59	2022-08-10 12:40:00	3	22	2. Married	2. Married	3. Muslim	3. Muslim		3. Secondary	3. Secondary	3. Secondary	3. Secondary	3. Unemployed	3. Unemployed	2. Informal employment	2. Informal employment	1. Rural	1. Rural	2. Between 100,000 and 500,000 shillings	2. Between 100,000 and 500,000 shillings	1. Spouse	1	0	0	0	0		3. >5km	3. >5km	1. Free	1. Free	1. Yes	2. No	1. Yes	2. No	1. Yes	1. Yes	1. Yes	5	2. Negative	2. Negative	1. Yes	1. Yes	2. No	1. Yes	4. Healthcare workers		2. No
2022-08-10 12:57:39	2022-08-10 13:10:19	2022-08-10 12:57:00	4	35	2. Married	2. Married	3. Muslim	3. Muslim		3. Secondary	3. Secondary	3. Secondary	3. Secondary	3. Unemployed	3. Unemployed	2. Informal employment	2. Informal employment	2. Urban	2. Urban	1. Less than 100,000 shillings	1. Less than 100,000 shillings	2. Parents	0	1	0	0	0		2. 1-5km	2. 1-5km	2. Affordable	2. Affordable	1. Yes	1. Yes	1. Yes	2. No	1. Yes	1. Yes	1. Yes	1	2. Negative	2. Negative	2. No	1. Yes	2. No	1. Yes	1. TV		2. No
2022-08-10 13:29:07	2022-08-10 13:42:02	2022-08-10 13:29:00	5	19	1. Single	1. Single	2. Catholic	2. Catholic		2. Primary	2. Primary	2. Primary	2. Primary	2. Informal employment	2. Informal employment	2. Informal employment	2. Informal employment	1. Rural	1. Rural	1. Less than 100,000 shillings	1. Less than 100,000 shillings	3. Relatives	0	0	1	0	0		3. >5km	3. >5km	1. Free	1. Free	1. Yes	1. Yes	2. No	1. Yes	2. No	1. Yes	2. No	0	2. Negative	2. Negative	1. Yes	2. No	2. No	2. No	7. Peers or neighbors		1. Yes
2022-08-10 13:47:23	2022-08-10 13:59:34	2022-08-10 13:47:00	6	18	4. Cohabiting	4. Cohabiting	3. Muslim	3. Muslim		3. Secondary	3. Secondary	3. Secondary	3. Secondary	3. Unemployed	3. Unemployed	1. Formal employment	1. Formal employment	1. Rural	1. Rural	1. Less than 100,000 shillings	1. Less than 100,000 shillings	2. Parents	0	1	0	0	0		2. 1-5km	2. 1-5km	1. Free	1. Free	1. Yes	1. Yes	1. Yes	1. Yes	1. Yes	1. Yes	1. Yes	1	2. Negative	2. Negative	2. No	2. No	2. No	1. Yes	6. Family		1. Yes
2022-08-10 16:40:42	2022-08-10 16:55:49	2022-08-10 16:40:00	8	30	2. Married	2. Married	1. Anglican	1. Anglican		4. Tertiary	4. Tertiary	4. Tertiary	4. Tertiary	1. Formal employment	1. Formal employment	1. Formal employment	1. Formal employment	1. Rural	1. Rural	2. Between 100,000 and 500,000 shillings	2. Between 100,000 and 500,000 shillings	1. Spouse	1	0	0	0	0		2. 1-5km	2. 1-5km	1. Free	1. Free	2. No	1. Yes	1. Yes	2. No	2. No	2. No	1. Yes	1	2. Negative	2. Negative	1. Yes	1. Yes	2. No	2. No	7. Peers or neighbors		1. Yes
2022-08-10 17:04:23	2022-08-10 17:15:51	2022-08-10 17:04:00	9	24	2. Married	2. Married	3. Muslim	3. Muslim		4. Tertiary	4. Tertiary	4. Tertiary	4. Tertiary	1. Formal employment	1. Formal employment	1. Formal employment	1. Formal employment	1. Rural	1. Rural	1. Less than 100,000 shillings	1. Less than 100,000 shillings	1. Spouse	1	0	0	0	0		2. 1-5km	2. 1-5km	1. Free	1. Free	1. Yes	1. Yes	1. Yes	1. Yes	1. Yes	1. Yes	2. No	0	2. Negative	2. Negative	1. Yes	2. No	2. No	2. No	2. Radio		2. No
2022-08-10 17:29:52	2022-08-10 17:47:35	2022-08-10 17:29:00	10	20	2. Married	2. Married	2. Catholic	2. Catholic		1. None	1. None	2. Primary	2. Primary	2. Informal employment	2. Informal employment	2. Informal employment	2. Informal employment	1. Rural	1. Rural	1. Less than 100,000 shillings	1. Less than 100,000 shillings	1. Spouse	1	0	0	0	0		3. >5km	3. >5km	1. Free	1. Free	1. Yes	1. Yes	1. Yes	1. Yes	1. Yes	1. Yes	1. Yes	1	2. Negative	2. Negative	2. No	2. No	2. No	2. No	4. Healthcare workers		1. Yes
2022-08-10 14:17:22	2022-08-10 14:34:07	2022-08-10 14:17:00	7	18	2. Married	2. Married	4. Born again	4. Born again		2. Primary	2. Primary	2. Primary	2. Primary	3. Unemployed	3. Unemployed	2. Informal employment	2. Informal employment	1. Rural	1. Rural	2. Between 100,000 and 500,000 shillings	2. Between 100,000 and 500,000 shillings	1. Spouse	1	0	0	0	0		2. 1-5km	2. 1-5km	1. Free	1. Free	2. No	1. Yes	1. Yes	1. Yes	1. Yes	1. Yes	1. Yes	2	2. Negative	2. Negative	1. Yes	1. Yes	2. No	2. No	2. Radio		2. No
2022-08-10 18:00:46	2022-08-10 18:08:40	2022-08-10 18:00:00	11	37	2. Married	2. Married	2. Catholic	2. Catholic		2. Primary	2. Primary	2. Primary	2. Primary	2. Informal employment	2. Informal employment	2. Informal employment	2. Informal employment	1. Rural	1. Rural	1. Less than 100,000 shillings	1. Less than 100,000 shillings	1. Spouse	1	0	0	0	0		2. 1-5km	2. 1-5km	1. Free	1. Free	1. Yes	1. Yes	1. Yes	1. Yes	1. Yes	1. Yes	1. Yes	4	2. Negative	2. Negative	1. Yes	2. No	2. No	2. No	2. Radio		1. Yes
2022-08-10 19:58:01	2022-08-10 20:14:39	2022-08-10 19:58:00	6	22	2. Married	2. Married	3. Muslim	3. Muslim		4. Tertiary	4. Tertiary	3. Secondary	3. Secondary	2. Informal employment	2. Informal employment	2. Informal employment	2. Informal employment	2. Urban	2. Urban	2. Between 100,000 and 500,000 shillings	2. Between 100,000 and 500,000 shillings	3. Relatives 2. Parents	0	1	1	0	0		2. 1-5km	2. 1-5km	1. Free	1. Free	2. No	1. Yes	2. No	1. Yes	1. Yes	1. Yes	2. No	0	2. Negative	2. Negative	1. Yes	1. Yes	1. Yes	1. Yes	8. Internet		2. No
2022-08-10 20:14:49	2022-08-10 20:26:23	2022-08-10 20:19:00	7	34	2. Married	2. Married	1. Anglican	1. Anglican		1. None	1. None	2. Primary	2. Primary	3. Unemployed	3. Unemployed	2. Informal employment	2. Informal employment	1. Rural	1. Rural	1. Less than 100,000 shillings	1. Less than 100,000 shillings	5. Others 1. Spouse	1	0	0	0	1	Children	3. >5km	3. >5km	1. Free	1. Free	2. No	1. Yes	1. Yes	1. Yes	1. Yes	1. Yes	2. No	0	1. Positive	1. Positive	1. Yes	2. No	2. No	2. No	4. Healthcare workers		2. No
2022-08-10 20:28:24	2022-08-10 22:21:46	2022-08-10 20:30:00	8	19	2. Married	2. Married	1. Anglican	1. Anglican		2. Primary	2. Primary	2. Primary	2. Primary	3. Unemployed	3. Unemployed	2. Informal employment	2. Informal employment	2. Urban	2. Urban	2. Between 100,000 and 500,000 shillings	2. Between 100,000 and 500,000 shillings	1. Spouse	1	0	0	0	0		2. 1-5km	2. 1-5km	1. Free	1. Free	1. Yes	1. Yes	1. Yes	1. Yes	1. Yes	1. Yes	2. No	0	2. Negative	2. Negative	1. Yes	2. No	2. No	2. No	4. Healthcare workers		2. No
2022-08-10 20:43:08	2022-08-10 20:51:52	2022-08-10 20:43:00	9	27	2. Married	2. Married	2. Catholic	2. Catholic		3. Secondary	3. Secondary	3. Secondary	3. Secondary	2. Informal employment	2. Informal employment	2. Informal employment	2. Informal employment	2. Urban	2. Urban	2. Between 100,000 and 500,000 shillings	2. Between 100,000 and 500,000 shillings	1. Spouse	1	0	0	0	0		3. >5km	3. >5km	1. Free	1. Free	1. Yes	1. Yes	1. Yes	1. Yes	1. Yes	1. Yes	1. Yes	1	2. Negative	2. Negative	1. Yes	1. Yes	2. No	2. No	4. Healthcare workers		1. Yes
2022-08-10 20:56:50	2022-08-10 21:08:43	2022-08-10 21:02:00	10	18	1. Single	1. Single	1. Anglican	1. Anglican		2. Primary	2. Primary	2. Primary	2. Primary	3. Unemployed	3. Unemployed	3. Unemployed	3. Unemployed	1. Rural	1. Rural	1. Less than 100,000 shillings	1. Less than 100,000 shillings	2. Parents	0	1	0	0	0		3. >5km	3. >5km	1. Free	1. Free	1. Yes	1. Yes	2. No	2. No	2. No	1. Yes	2. No	0	2. Negative	2. Negative	1. Yes	2. No	2. No	2. No	4. Healthcare workers		2. No
2022-08-10 16:32:52	2022-08-10 23:27:23	2022-08-10 16:32:00	20	18	2. Married	2. Married	1. Anglican	1. Anglican		2. Primary	2. Primary	3. Secondary	3. Secondary	3. Unemployed	3. Unemployed	3. Unemployed	3. Unemployed	1. Rural	1. Rural	1. Less than 100,000 shillings	1. Less than 100,000 shillings	1. Spouse	1	0	0	0	0		2. 1-5km	2. 1-5km	1. Free	1. Free	1. Yes	1. Yes	2. No	1. Yes	1. Yes	2. No	2. No	0	2. Negative	2. Negative	1. Yes	2. No	2. No	2. No	2. Radio		1. Yes
2022-08-10 17:07:01	2022-08-10 23:24:39	2022-08-10 17:07:00	21	24	2. Married	2. Married	4. Born again	4. Born again		3. Secondary	3. Secondary	3. Secondary	3. Secondary	3. Unemployed	3. Unemployed	2. Informal employment	2. Informal employment	1. Rural	1. Rural	1. Less than 100,000 shillings	1. Less than 100,000 shillings	1. Spouse	1	0	0	0	0		3. >5km	3. >5km	1. Free	1. Free	1. Yes	1. Yes	2. No	1. Yes	1. Yes	1. Yes	2. No	0	2. Negative	2. Negative	1. Yes	2. No	2. No	2. No	4. Healthcare workers		1. Yes
2022-08-10 17:15:56	2022-08-10 23:23:43	2022-08-10 17:15:00	22	17	2. Married	2. Married	1. Anglican	1. Anglican		2. Primary	2. Primary	3. Secondary	3. Secondary	3. Unemployed	3. Unemployed	2. Informal employment	2. Informal employment	1. Rural	1. Rural	1. Less than 100,000 shillings	1. Less than 100,000 shillings	2. Parents	0	1	0	0	0		1. Less than 1km	1. Less than 1km	1. Free	1. Free	2. No	1. Yes	1. Yes	2. No	2. No	2. No	2. No	2	3. Unknown	3. Unknown	1. Yes	2. No	2. No	2. No	4. Healthcare workers		2. No
2022-08-10 17:34:51	2022-08-10 23:24:20	2022-08-10 17:34:00	23	32	2. Married	2. Married	1. Anglican	1. Anglican		2. Primary	2. Primary	4. Tertiary	4. Tertiary	2. Informal employment	2. Informal employment	1. Formal employment	1. Formal employment	2. Urban	2. Urban	2. Between 100,000 and 500,000 shillings	2. Between 100,000 and 500,000 shillings	1. Spouse	1	0	0	0	0		1. Less than 1km	1. Less than 1km	1. Free	1. Free	1. Yes	1. Yes	1. Yes	1. Yes	1. Yes	1. Yes	1. Yes	3	2. Negative	2. Negative	1. Yes	1. Yes	2. No	1. Yes	1. TV		1. Yes
2022-08-10 18:01:50	2022-08-10 23:26:51	2022-08-10 18:01:00	24	40	2. Married	2. Married	4. Born again	4. Born again		2. Primary	2. Primary	2. Primary	2. Primary	3. Unemployed	3. Unemployed	3. Unemployed	3. Unemployed	1. Rural	1. Rural	1. Less than 100,000 shillings	1. Less than 100,000 shillings	1. Spouse	1	0	0	0	0		2. 1-5km	2. 1-5km	1. Free	1. Free	1. Yes	1. Yes	1. Yes	2. No	1. Yes	2. No	2. No	0	2. Negative	2. Negative	1. Yes	2. No	2. No	2. No	4. Healthcare workers		2. No
2022-08-10 18:17:38	2022-08-10 23:26:09	2022-08-10 18:17:00	25	19	2. Married	2. Married	3. Muslim	3. Muslim		2. Primary	2. Primary	2. Primary	2. Primary	3. Unemployed	3. Unemployed	2. Informal employment	2. Informal employment	1. Rural	1. Rural	2. Between 100,000 and 500,000 shillings	2. Between 100,000 and 500,000 shillings	1. Spouse	1	0	0	0	0		2. 1-5km	2. 1-5km	1. Free	1. Free	1. Yes	1. Yes	2. No	2. No	2. No	2. No	2. No	0	2. Negative	2. Negative	2. No	2. No	2. No	2. No	5. Village health teams/community health volunteers		2. No
2022-08-10 18:22:30	2022-08-10 18:28:17	2022-08-10 18:22:00	26	20	1. Single	1. Single	4. Born again	4. Born again		2. Primary	2. Primary	2. Primary	2. Primary	2. Informal employment	2. Informal employment	2. Informal employment	2. Informal employment	1. Rural	1. Rural	1. Less than 100,000 shillings	1. Less than 100,000 shillings	2. Parents	0	1	0	0	0		2. 1-5km	2. 1-5km	1. Free	1. Free	1. Yes	1. Yes	1. Yes	2. No	2. No	2. No	2. No	0	2. Negative	2. Negative	1. Yes	2. No	2. No	2. No	4. Healthcare workers		2. No
2022-08-10 20:49:14	2022-08-10 23:27:51	2022-08-10 19:55:00	26	22	2. Married	2. Married	3. Muslim	3. Muslim		3. Secondary	3. Secondary	3. Secondary	3. Secondary	2. Informal employment	2. Informal employment	2. Informal employment	2. Informal employment	1. Rural	1. Rural	2. Between 100,000 and 500,000 shillings	2. Between 100,000 and 500,000 shillings	1. Spouse	1	0	0	0	0		2. 1-5km	2. 1-5km	1. Free	1. Free	1. Yes	1. Yes	1. Yes	2. No	1. Yes	2. No	2. No	0	1. Positive	1. Positive	1. Yes	2. No	2. No	1. Yes	4. Healthcare workers		2. No
2022-08-10 21:04:36	2022-08-10 21:20:19	2022-08-10 21:04:00	29	30	1. Single	1. Single	1. Anglican	1. Anglican		2. Primary	2. Primary	3. Secondary	3. Secondary	3. Unemployed	3. Unemployed	3. Unemployed	3. Unemployed	1. Rural	1. Rural	1. Less than 100,000 shillings	1. Less than 100,000 shillings	2. Parents	0	1	0	0	0		1. Less than 1km	1. Less than 1km	1. Free	1. Free	2. No	2. No	2. No	1. Yes	2. No	2. No	2. No	0	2. Negative	2. Negative	1. Yes	2. No	2. No	2. No	4. Healthcare workers		1. Yes
2022-08-10 11:36:47	2022-08-10 23:25:54	2022-08-10 11:36:00	3	27	2. Married	2. Married	1. Anglican	1. Anglican		2. Primary	2. Primary	2. Primary	2. Primary	2. Informal employment	2. Informal employment	2. Informal employment	2. Informal employment	2. Urban	2. Urban	1. Less than 100,000 shillings	1. Less than 100,000 shillings	1. Spouse	1	0	0	0	0		1. Less than 1km	1. Less than 1km	1. Free	1. Free	1. Yes	1. Yes	2. No	1. Yes	1. Yes	1. Yes	2. No	0	2. Negative	2. Negative	1. Yes	2. No	2. No	1. Yes	2. Radio		1. Yes
2022-08-10 12:23:25	2022-08-10 23:29:17	2022-08-10 12:23:00	4	17	2. Married	2. Married	2. Catholic	2. Catholic		1. None	1. None	2. Primary	2. Primary	3. Unemployed	3. Unemployed	2. Informal employment	2. Informal employment	1. Rural	1. Rural	2. Between 100,000 and 500,000 shillings	2. Between 100,000 and 500,000 shillings	1. Spouse	1	0	0	0	0		2. 1-5km	2. 1-5km	1. Free	1. Free	2. No	1. Yes	1. Yes	1. Yes	1. Yes	1. Yes	2. No	0	2. Negative	2. Negative	1. Yes	2. No	2. No	2. No	4. Healthcare workers		2. No
2022-08-10 16:20:17	2022-08-10 23:31:48	2022-08-10 16:20:00	5	34	2. Married	2. Married	1. Anglican	1. Anglican		2. Primary	2. Primary	1. None	1. None	3. Unemployed	3. Unemployed	3. Unemployed	3. Unemployed	1. Rural	1. Rural	1. Less than 100,000 shillings	1. Less than 100,000 shillings	1. Spouse	1	0	0	0	0		1. Less than 1km	1. Less than 1km	1. Free	1. Free	1. Yes	1. Yes	1. Yes	1. Yes	1. Yes	1. Yes	1. Yes	5	2. Negative	2. Negative	1. Yes	2. No	2. No	2. No	4. Healthcare workers		2. No
2022-08-10 16:54:07	2022-08-10 23:34:04	2022-08-10 16:54:00	6	22	2. Married	2. Married	1. Anglican	1. Anglican		3. Secondary	3. Secondary	3. Secondary	3. Secondary	3. Unemployed	3. Unemployed	2. Informal employment	2. Informal employment	1. Rural	1. Rural	1. Less than 100,000 shillings	1. Less than 100,000 shillings	1. Spouse	1	0	0	0	0		3. >5km	3. >5km	1. Free	1. Free	1. Yes	1. Yes	1. Yes	1. Yes	1. Yes	1. Yes	2. No	0	2. Negative	2. Negative	1. Yes	1. Yes	2. No	2. No	4. Healthcare workers		1. Yes
2022-08-10 19:31:21	2022-08-10 23:38:21	2022-08-10 19:31:00	8	33	2. Married	2. Married	1. Anglican	1. Anglican		3. Secondary	3. Secondary	3. Secondary	3. Secondary	3. Unemployed	3. Unemployed	2. Informal employment	2. Informal employment	1. Rural	1. Rural	1. Less than 100,000 shillings	1. Less than 100,000 shillings	1. Spouse	1	0	0	0	0		2. 1-5km	2. 1-5km	1. Free	1. Free	1. Yes	1. Yes	2. No	1. Yes	1. Yes	1. Yes	1. Yes	1	2. Negative	2. Negative	1. Yes	2. No	2. No	2. No	4. Healthcare workers		1. Yes
2022-08-10 19:37:49	2022-08-10 23:43:28	2022-08-10 19:37:00	9	25	3. Divorced	3. Divorced	1. Anglican	1. Anglican		2. Primary	2. Primary	3. Secondary	3. Secondary	3. Unemployed	3. Unemployed	2. Informal employment	2. Informal employment	1. Rural	1. Rural	1. Less than 100,000 shillings	1. Less than 100,000 shillings	2. Parents	0	1	0	0	0		2. 1-5km	2. 1-5km	1. Free	1. Free	2. No	1. Yes	1. Yes	1. Yes	1. Yes	1. Yes	2. No	0	2. Negative	2. Negative	1. Yes	2. No	2. No	2. No	2. Radio		1. Yes
2022-08-10 19:54:22	2022-08-10 23:45:21	2022-08-10 19:54:00	10	31	2. Married	2. Married	1. Anglican	1. Anglican		4. Tertiary	4. Tertiary	3. Secondary	3. Secondary	2. Informal employment	2. Informal employment	2. Informal employment	2. Informal employment	2. Urban	2. Urban	2. Between 100,000 and 500,000 shillings	2. Between 100,000 and 500,000 shillings	1. Spouse	1	0	0	0	0		1. Less than 1km	1. Less than 1km	1. Free	1. Free	2. No	1. Yes	2. No	1. Yes	1. Yes	1. Yes	2. No	0	2. Negative	2. Negative	1. Yes	1. Yes	2. No	2. No	4. Healthcare workers		2. No
2022-08-10 21:22:43	2022-08-10 23:48:07	2022-08-10 21:22:00	11	20	2. Married	2. Married	5. SDA	5. SDA		4. Tertiary	4. Tertiary	4. Tertiary	4. Tertiary	2. Informal employment	2. Informal employment	2. Informal employment	2. Informal employment	2. Urban	2. Urban	1. Less than 100,000 shillings	1. Less than 100,000 shillings	1. Spouse	1	0	0	0	0		1. Less than 1km	1. Less than 1km	2. Affordable	2. Affordable	1. Yes	1. Yes	2. No	1. Yes	1. Yes	1. Yes	2. No	0	2. Negative	2. Negative	2. No	1. Yes	2. No	1. Yes	1. TV		1. Yes
2022-08-11 09:19:37	2022-08-11 09:30:26	2022-08-11 09:19:00	26	26	2. Married	2. Married	2. Catholic	2. Catholic		3. Secondary	3. Secondary	3. Secondary	3. Secondary	2. Informal employment	2. Informal employment	2. Informal employment	2. Informal employment	2. Urban	2. Urban	2. Between 100,000 and 500,000 shillings	2. Between 100,000 and 500,000 shillings	1. Spouse	1	0	0	0	0		2. 1-5km	2. 1-5km	1. Free	1. Free	2. No	2. No	2. No	2. No	2. No	2. No	2. No	0	1. Positive	1. Positive	2. No	1. Yes	2. No	2. No	1. TV		2. No
2022-08-11 09:39:38	2022-08-11 09:49:35	2022-08-11 09:39:00	27	38	2. Married	2. Married	4. Born again	4. Born again		2. Primary	2. Primary	3. Secondary	3. Secondary	2. Informal employment	2. Informal employment	2. Informal employment	2. Informal employment	1. Rural	1. Rural	2. Between 100,000 and 500,000 shillings	2. Between 100,000 and 500,000 shillings	1. Spouse	1	0	0	0	0		3. >5km	3. >5km	1. Free	1. Free	1. Yes	1. Yes	1. Yes	1. Yes	1. Yes	2. No	2. No	0	2. Negative	2. Negative	1. Yes	1. Yes	2. No	2. No	4. Healthcare workers		2. No
2022-08-11 09:56:18	2022-08-11 10:01:30	2022-08-11 09:56:00	28	30	1. Single	1. Single	2. Catholic	2. Catholic		2. Primary	2. Primary	2. Primary	2. Primary	2. Informal employment	2. Informal employment	2. Informal employment	2. Informal employment	1. Rural	1. Rural	2. Between 100,000 and 500,000 shillings	2. Between 100,000 and 500,000 shillings	2. Parents	0	1	0	0	0		2. 1-5km	2. 1-5km	1. Free	1. Free	1. Yes	1. Yes	1. Yes	1. Yes	1. Yes	1. Yes	1. Yes	2	2. Negative	2. Negative	2. No	2. No	2. No	2. No	4. Healthcare workers		2. No
2022-08-11 10:05:36	2022-08-11 10:11:05	2022-08-11 10:05:00	27	23	2. Married	2. Married	1. Anglican	1. Anglican		2. Primary	2. Primary	2. Primary	2. Primary	2. Informal employment	2. Informal employment	2. Informal employment	2. Informal employment	2. Urban	2. Urban	2. Between 100,000 and 500,000 shillings	2. Between 100,000 and 500,000 shillings	1. Spouse	1	0	0	0	0		2. 1-5km	2. 1-5km	1. Free	1. Free	2. No	1. Yes	1. Yes	1. Yes	1. Yes	1. Yes	1. Yes	4	3. Unknown	3. Unknown	1. Yes	1. Yes	2. No	2. No	4. Healthcare workers		2. No
2022-08-11 10:13:06	2022-08-11 12:20:28	2022-08-11 10:30:00	28	23	4. Cohabiting	4. Cohabiting	4. Born again	4. Born again		3. Secondary	3. Secondary	3. Secondary	3. Secondary	2. Informal employment	2. Informal employment	2. Informal employment	2. Informal employment	2. Urban	2. Urban	2. Between 100,000 and 500,000 shillings	2. Between 100,000 and 500,000 shillings	1. Spouse	1	0	0	0	0		2. 1-5km	2. 1-5km	1. Free	1. Free	2. No	1. Yes	1. Yes	1. Yes	1. Yes	1. Yes	1. Yes	2	2. Negative	2. Negative	1. Yes	2. No	2. No	2. No	2. Radio		2. No
2022-08-11 10:29:56	2022-08-11 12:22:47	2022-08-11 10:16:00	28	24	2. Married	2. Married	2. Catholic	2. Catholic		2. Primary	2. Primary	3. Secondary	3. Secondary	2. Informal employment	2. Informal employment	2. Informal employment	2. Informal employment	1. Rural	1. Rural	1. Less than 100,000 shillings	1. Less than 100,000 shillings	1. Spouse	1	0	0	0	0		3. >5km	3. >5km	1. Free	1. Free	2. No	1. Yes	1. Yes	1. Yes	1. Yes	1. Yes	1. Yes	4	2. Negative	2. Negative	1. Yes	2. No	2. No	2. No	2. Radio		2. No
2022-08-11 12:13:53	2022-08-11 12:17:08	2022-08-11 12:13:00	29	22	2. Married	2. Married	2. Catholic	2. Catholic		2. Primary	2. Primary	3. Secondary	3. Secondary	2. Informal employment	2. Informal employment	3. Unemployed	3. Unemployed	1. Rural	1. Rural	1. Less than 100,000 shillings	1. Less than 100,000 shillings	2. Parents	0	1	0	0	0		1. Less than 1km	1. Less than 1km	2. Affordable	2. Affordable	2. No	1. Yes	2. No	2. No	2. No	2. No	2. No	0	2. Negative	2. Negative	1. Yes	2. No	2. No	1. Yes	5. Village health teams/community health volunteers		1. Yes
2022-08-11 12:23:02	2022-08-11 12:25:50	2022-08-11 12:23:00	29	42	2. Married	2. Married	3. Muslim	3. Muslim		3. Secondary	3. Secondary	2. Primary	2. Primary	3. Unemployed	3. Unemployed	2. Informal employment	2. Informal employment	2. Urban	2. Urban	1. Less than 100,000 shillings	1. Less than 100,000 shillings	1. Spouse	1	0	0	0	0		2. 1-5km	2. 1-5km	1. Free	1. Free	1. Yes	1. Yes	1. Yes	1. Yes	2. No	1. Yes	1. Yes	2	2. Negative	2. Negative	2. No	2. No	2. No	2. No	4. Healthcare workers		2. No
2022-08-11 09:18:03	2022-08-11 09:25:05	2022-08-11 09:18:00		22	2. Married	2. Married	3. Muslim	3. Muslim		3. Secondary	3. Secondary	3. Secondary	3. Secondary	3. Unemployed	3. Unemployed	2. Informal employment	2. Informal employment	2. Urban	2. Urban	2. Between 100,000 and 500,000 shillings	2. Between 100,000 and 500,000 shillings	1. Spouse	1	0	0	0	0		2. 1-5km	2. 1-5km	1. Free	1. Free	1. Yes	1. Yes	1. Yes	1. Yes	1. Yes	1. Yes	2. No	0	2. Negative	2. Negative	2. No	1. Yes	2. No	2. No	1. TV		1. Yes
2022-08-11 09:31:15	2022-08-11 09:38:05	2022-08-11 09:31:00		32	2. Married	2. Married	2. Catholic	2. Catholic		3. Secondary	3. Secondary	3. Secondary	3. Secondary	3. Unemployed	3. Unemployed	2. Informal employment	2. Informal employment	1. Rural	1. Rural	1. Less than 100,000 shillings	1. Less than 100,000 shillings	1. Spouse	1	0	0	0	0		3. >5km	3. >5km	1. Free	1. Free	1. Yes	1. Yes	1. Yes	1. Yes	1. Yes	1. Yes	2. No	0	2. Negative	2. Negative	2. No	2. No	1. Yes	2. No	2. Radio		1. Yes
2022-08-11 09:43:36	2022-08-11 10:20:32	2022-08-11 09:43:00		25	2. Married	2. Married	3. Muslim	3. Muslim		2. Primary	2. Primary	3. Secondary	3. Secondary	3. Unemployed	3. Unemployed	2. Informal employment	2. Informal employment	2. Urban	2. Urban	2. Between 100,000 and 500,000 shillings	2. Between 100,000 and 500,000 shillings	2. Parents 1. Spouse	1	1	0	0	0		1. Less than 1km	1. Less than 1km	1. Free	1. Free	1. Yes	1. Yes	1. Yes	1. Yes	1. Yes	1. Yes	1. Yes	1	2. Negative	2. Negative	2. No	2. No	2. No	1. Yes	2. Radio		1. Yes
2022-08-11 11:26:18	2022-08-11 11:32:26			21	2. Married	2. Married	1. Anglican	1. Anglican		3. Secondary	3. Secondary	3. Secondary	3. Secondary	3. Unemployed	3. Unemployed	2. Informal employment	2. Informal employment	2. Urban	2. Urban	1. Less than 100,000 shillings	1. Less than 100,000 shillings	1. Spouse	1	0	0	0	0		1. Less than 1km	1. Less than 1km	1. Free	1. Free	1. Yes	1. Yes	1. Yes	1. Yes	1. Yes	1. Yes	1. Yes	6	2. Negative	2. Negative	2. No	1. Yes	2. No	2. No	1. TV		1. Yes
2022-08-11 11:50:07	2022-08-11 11:56:54	2022-08-11 11:50:00		25	2. Married	2. Married	1. Anglican	1. Anglican		3. Secondary	3. Secondary	2. Primary	2. Primary	3. Unemployed	3. Unemployed	2. Informal employment	2. Informal employment	1. Rural	1. Rural	2. Between 100,000 and 500,000 shillings	2. Between 100,000 and 500,000 shillings	1. Spouse	1	0	0	0	0		2. 1-5km	2. 1-5km	1. Free	1. Free	1. Yes	1. Yes	1. Yes	1. Yes	1. Yes	1. Yes	1. Yes	3	2. Negative	2. Negative	1. Yes	2. No	2. No	1. Yes	2. Radio		1. Yes
2022-08-11 12:00:32	2022-08-11 12:07:09	2022-08-11 12:00:00		27	2. Married	2. Married	3. Muslim	3. Muslim		3. Secondary	3. Secondary	2. Primary	2. Primary	2. Informal employment	2. Informal employment	2. Informal employment	2. Informal employment	1. Rural	1. Rural	1. Less than 100,000 shillings	1. Less than 100,000 shillings	1. Spouse	1	0	0	0	0		1. Less than 1km	1. Less than 1km	1. Free	1. Free	1. Yes	1. Yes	1. Yes	1. Yes	1. Yes	1. Yes	1. Yes	3	2. Negative	2. Negative	1. Yes	2. No	2. No	2. No	2. Radio		1. Yes
2022-08-11 09:11:08	2022-08-11 09:24:16	2022-08-11 09:11:00	21	25	2. Married	2. Married	1. Anglican	1. Anglican		4. Tertiary	4. Tertiary	4. Tertiary	4. Tertiary	3. Unemployed	3. Unemployed	1. Formal employment	1. Formal employment	2. Urban	2. Urban	2. Between 100,000 and 500,000 shillings	2. Between 100,000 and 500,000 shillings	1. Spouse	1	0	0	0	0		1. Less than 1km	1. Less than 1km	1. Free	1. Free	2. No	1. Yes	1. Yes	1. Yes	1. Yes	1. Yes	1. Yes	1	2. Negative	2. Negative	1. Yes	1. Yes	1. Yes	2. No	1. TV		2. No
2022-08-11 09:30:38	2022-08-11 09:38:19	2022-08-11 09:30:00	22	23	2. Married	2. Married	3. Muslim	3. Muslim		4. Tertiary	4. Tertiary	3. Secondary	3. Secondary	1. Formal employment	1. Formal employment	2. Informal employment	2. Informal employment	2. Urban	2. Urban	2. Between 100,000 and 500,000 shillings	2. Between 100,000 and 500,000 shillings	1. Spouse 3. Relatives	1	0	1	0	0		2. 1-5km	2. 1-5km	1. Free	1. Free	2. No	1. Yes	1. Yes	1. Yes	1. Yes	1. Yes	1. Yes	1	2. Negative	2. Negative	1. Yes	2. No	2. No	2. No	2. Radio		2. No
2022-08-11 09:45:11	2022-08-11 09:54:37	2022-08-11 09:45:00	23	30	2. Married	2. Married	1. Anglican	1. Anglican		3. Secondary	3. Secondary	3. Secondary	3. Secondary	3. Unemployed	3. Unemployed	1. Formal employment	1. Formal employment	2. Urban	2. Urban	2. Between 100,000 and 500,000 shillings	2. Between 100,000 and 500,000 shillings	1. Spouse	1	0	0	0	0		2. 1-5km	2. 1-5km	1. Free	1. Free	2. No	1. Yes	1. Yes	1. Yes	1. Yes	1. Yes	1. Yes	2	2. Negative	2. Negative	1. Yes	1. Yes	2. No	2. No	1. TV		1. Yes
2022-08-11 10:03:47	2022-08-11 10:17:41	2022-08-11 10:03:00	24	26	2. Married	2. Married	3. Muslim	3. Muslim		2. Primary	2. Primary	2. Primary	2. Primary	3. Unemployed	3. Unemployed	2. Informal employment	2. Informal employment	1. Rural	1. Rural	1. Less than 100,000 shillings	1. Less than 100,000 shillings	1. Spouse 3. Relatives 2. Parents	1	1	1	0	0		3. >5km	3. >5km	1. Free	1. Free	2. No	1. Yes	1. Yes	1. Yes	1. Yes	1. Yes	1. Yes	4	2. Negative	2. Negative	1. Yes	2. No	2. No	2. No	4. Healthcare workers		1. Yes
2022-08-11 10:22:28	2022-08-11 10:30:51	2022-08-11 10:22:00	25	21	2. Married	2. Married	4. Born again	4. Born again		3. Secondary	3. Secondary	3. Secondary	3. Secondary	2. Informal employment	2. Informal employment	3. Unemployed	3. Unemployed	2. Urban	2. Urban	1. Less than 100,000 shillings	1. Less than 100,000 shillings	1. Spouse	1	0	0	0	0		1. Less than 1km	1. Less than 1km	1. Free	1. Free	2. No	1. Yes	1. Yes	1. Yes	1. Yes	1. Yes	1. Yes	2	2. Negative	2. Negative	1. Yes	1. Yes	2. No	2. No	2. Radio		1. Yes
2022-08-11 10:34:56	2022-08-11 10:43:09	2022-08-11 10:34:00	26	35	2. Married	2. Married	3. Muslim	3. Muslim		2. Primary	2. Primary	3. Secondary	3. Secondary	2. Informal employment	2. Informal employment	2. Informal employment	2. Informal employment	2. Urban	2. Urban	2. Between 100,000 and 500,000 shillings	2. Between 100,000 and 500,000 shillings	1. Spouse	1	0	0	0	0		1. Less than 1km	1. Less than 1km	1. Free	1. Free	2. No	1. Yes	1. Yes	1. Yes	1. Yes	1. Yes	2. No	0	2. Negative	2. Negative	2. No	1. Yes	2. No	2. No	1. TV		1. Yes
2022-08-11 10:55:54	2022-08-11 11:03:25	2022-08-11 10:55:00	27	36	2. Married	2. Married	4. Born again	4. Born again		3. Secondary	3. Secondary	2. Primary	2. Primary	3. Unemployed	3. Unemployed	2. Informal employment	2. Informal employment	1. Rural	1. Rural	1. Less than 100,000 shillings	1. Less than 100,000 shillings	1. Spouse 3. Relatives	1	0	1	0	0		3. >5km	3. >5km	1. Free	1. Free	2. No	1. Yes	1. Yes	1. Yes	1. Yes	1. Yes	2. No	0	2. Negative	2. Negative	1. Yes	2. No	2. No	2. No	2. Radio		1. Yes
2022-08-11 11:14:35	2022-08-11 11:22:47	2022-08-11 11:14:00	28	23	2. Married	2. Married	1. Anglican	1. Anglican		3. Secondary	3. Secondary	3. Secondary	3. Secondary	3. Unemployed	3. Unemployed	2. Informal employment	2. Informal employment	2. Urban	2. Urban	1. Less than 100,000 shillings	1. Less than 100,000 shillings	1. Spouse	1	0	0	0	0		2. 1-5km	2. 1-5km	1. Free	1. Free	2. No	1. Yes	1. Yes	1. Yes	1. Yes	1. Yes	2. No	0	2. Negative	2. Negative	1. Yes	1. Yes	2. No	2. No	2. Radio		1. Yes
2022-08-11 12:18:13	2022-08-11 12:28:39	2022-08-11 12:18:00	29	28	2. Married	2. Married	1. Anglican	1. Anglican		2. Primary	2. Primary	3. Secondary	3. Secondary	3. Unemployed	3. Unemployed	2. Informal employment	2. Informal employment	1. Rural	1. Rural	1. Less than 100,000 shillings	1. Less than 100,000 shillings	1. Spouse	1	0	0	0	0		1. Less than 1km	1. Less than 1km	1. Free	1. Free	2. No	1. Yes	1. Yes	1. Yes	1. Yes	1. Yes	2. No	0	2. Negative	2. Negative	1. Yes	2. No	2. No	2. No	2. Radio		1. Yes
2022-08-11 09:10:40	2022-08-11 09:16:30	2022-08-11 09:10:00	31	24	2. Married	2. Married	4. Born again	4. Born again		2. Primary	2. Primary	2. Primary	2. Primary	2. Informal employment	2. Informal employment	2. Informal employment	2. Informal employment	2. Urban	2. Urban	2. Between 100,000 and 500,000 shillings	2. Between 100,000 and 500,000 shillings	1. Spouse	1	0	0	0	0		1. Less than 1km	1. Less than 1km	1. Free	1. Free	1. Yes	1. Yes	2. No	1. Yes	1. Yes	2. No	2. No	0	2. Negative	2. Negative	1. Yes	2. No	2. No	2. No	2. Radio		1. Yes
2022-08-11 09:57:31	2022-08-11 10:02:43	2022-08-11 09:57:00	32	23	2. Married	2. Married	2. Catholic	2. Catholic		2. Primary	2. Primary	2. Primary	2. Primary	2. Informal employment	2. Informal employment	2. Informal employment	2. Informal employment	1. Rural	1. Rural	1. Less than 100,000 shillings	1. Less than 100,000 shillings	1. Spouse	1	0	0	0	0		3. >5km	3. >5km	1. Free	1. Free	1. Yes	1. Yes	1. Yes	2. No	1. Yes	1. Yes	1. Yes	3	2. Negative	2. Negative	1. Yes	2. No	2. No	2. No	2. Radio		2. No
2022-08-11 10:06:04	2022-08-11 10:10:56	2022-08-11 10:15:00	33	19	2. Married	2. Married	3. Muslim	3. Muslim		2. Primary	2. Primary	2. Primary	2. Primary	2. Informal employment	2. Informal employment	2. Informal employment	2. Informal employment	1. Rural	1. Rural	1. Less than 100,000 shillings	1. Less than 100,000 shillings	1. Spouse	1	0	0	0	0		2. 1-5km	2. 1-5km	2. Affordable	2. Affordable	1. Yes	1. Yes	1. Yes	1. Yes	1. Yes	2. No	1. Yes	2	3. Unknown	3. Unknown	1. Yes	2. No	2. No	2. No	4. Healthcare workers		1. Yes
2022-08-11 10:14:48	2022-08-11 10:19:00	2022-08-11 10:25:00	33	28	2. Married	2. Married	1. Anglican	1. Anglican		3. Secondary	3. Secondary	3. Secondary	3. Secondary	2. Informal employment	2. Informal employment	2. Informal employment	2. Informal employment	1. Rural	1. Rural	2. Between 100,000 and 500,000 shillings	2. Between 100,000 and 500,000 shillings	1. Spouse	1	0	0	0	0		1. Less than 1km	1. Less than 1km	1. Free	1. Free	1. Yes	1. Yes	1. Yes	1. Yes	1. Yes	1. Yes	2. No	0	2. Negative	2. Negative	1. Yes	2. No	2. No	2. No	2. Radio		1. Yes
2022-08-11 10:23:41	2022-08-11 14:02:19	2022-08-11 10:30:00	34	24	2. Married	2. Married	4. Born again	4. Born again		4. Tertiary	4. Tertiary	4. Tertiary	4. Tertiary	1. Formal employment	1. Formal employment	1. Formal employment	1. Formal employment	2. Urban	2. Urban	2. Between 100,000 and 500,000 shillings	2. Between 100,000 and 500,000 shillings	1. Spouse	1	0	0	0	0		1. Less than 1km	1. Less than 1km	1. Free	1. Free	2. No	1. Yes	2. No	2. No	1. Yes	2. No	1. Yes	2	2. Negative	2. Negative	1. Yes	1. Yes	2. No	1. Yes	1. TV		2. No
2022-08-11 16:11:55	2022-08-11 16:14:24	2022-08-11 16:11:00	35	18	1. Single	1. Single	5. SDA	5. SDA		3. Secondary	3. Secondary	3. Secondary	3. Secondary	3. Unemployed	3. Unemployed	3. Unemployed	3. Unemployed	2. Urban	2. Urban	1. Less than 100,000 shillings	1. Less than 100,000 shillings	2. Parents	0	1	0	0	0		1. Less than 1km	1. Less than 1km	1. Free	1. Free	2. No	1. Yes	1. Yes	2. No	1. Yes	1. Yes	2. No	0	2. Negative	2. Negative	2. No	1. Yes	2. No	1. Yes	1. TV		1. Yes
2022-08-11 09:29:36	2022-08-11 09:42:42	2022-08-11 09:29:00	12	23	2. Married	2. Married	4. Born again	4. Born again		3. Secondary	3. Secondary	3. Secondary	3. Secondary	2. Informal employment	2. Informal employment	2. Informal employment	2. Informal employment	2. Urban	2. Urban	2. Between 100,000 and 500,000 shillings	2. Between 100,000 and 500,000 shillings	1. Spouse	1	0	0	0	0		1. Less than 1km	1. Less than 1km	1. Free	1. Free	1. Yes	1. Yes	2. No	1. Yes	2. No	1. Yes	1. Yes	4	2. Negative	2. Negative	1. Yes	1. Yes	2. No	1. Yes	8. Internet		1. Yes
2022-08-11 09:53:55	2022-08-11 10:10:01	2022-08-11 09:53:00	13	40	2. Married	2. Married	1. Anglican	1. Anglican		2. Primary	2. Primary	3. Secondary	3. Secondary	2. Informal employment	2. Informal employment	2. Informal employment	2. Informal employment	1. Rural	1. Rural	2. Between 100,000 and 500,000 shillings	2. Between 100,000 and 500,000 shillings	1. Spouse	1	0	0	0	0		3. >5km	3. >5km	1. Free	1. Free	1. Yes	1. Yes	2. No	1. Yes	1. Yes	1. Yes	2. No	0	2. Negative	2. Negative	1. Yes	1. Yes	2. No	2. No	2. Radio		1. Yes
2022-08-11 10:15:10	2022-08-11 10:30:34	2022-08-11 10:15:00	14	29	2. Married	2. Married	1. Anglican	1. Anglican		2. Primary	2. Primary	3. Secondary	3. Secondary	2. Informal employment	2. Informal employment	2. Informal employment	2. Informal employment	1. Rural	1. Rural	2. Between 100,000 and 500,000 shillings	2. Between 100,000 and 500,000 shillings	1. Spouse	1	0	0	0	0		1. Less than 1km	1. Less than 1km	1. Free	1. Free	2. No	1. Yes	2. No	1. Yes	1. Yes	1. Yes	1. Yes	2	2. Negative	2. Negative	2. No	2. No	2. No	2. No	5. Village health teams/community health volunteers		1. Yes
2022-08-11 10:37:38	2022-08-11 10:51:21	2022-08-11 10:37:00	15	19	4. Cohabiting	4. Cohabiting	1. Anglican	1. Anglican		3. Secondary	3. Secondary	2. Primary	2. Primary	3. Unemployed	3. Unemployed	2. Informal employment	2. Informal employment	2. Urban	2. Urban	1. Less than 100,000 shillings	1. Less than 100,000 shillings	1. Spouse	1	0	0	0	0		2. 1-5km	2. 1-5km	1. Free	1. Free	1. Yes	1. Yes	1. Yes	1. Yes	1. Yes	1. Yes	1. Yes	3	2. Negative	2. Negative	1. Yes	2. No	2. No	2. No	4. Healthcare workers		2. No
2022-08-11 11:12:39	2022-08-11 11:29:58	2022-08-11 11:12:00	16	38	2. Married	2. Married	1. Anglican	1. Anglican		3. Secondary	3. Secondary	3. Secondary	3. Secondary	3. Unemployed	3. Unemployed	1. Formal employment	1. Formal employment	1. Rural	1. Rural	2. Between 100,000 and 500,000 shillings	2. Between 100,000 and 500,000 shillings	1. Spouse	1	0	0	0	0		2. 1-5km	2. 1-5km	1. Free	1. Free	1. Yes	1. Yes	1. Yes	1. Yes	1. Yes	1. Yes	1. Yes	3	2. Negative	2. Negative	2. No	1. Yes	2. No	1. Yes	1. TV		1. Yes
2022-08-11 11:48:05	2022-08-11 12:01:43	2022-08-11 11:48:00	17	47	2. Married	2. Married	1. Anglican	1. Anglican		1. None	1. None	2. Primary	2. Primary	2. Informal employment	2. Informal employment	2. Informal employment	2. Informal employment	1. Rural	1. Rural	3. Above 500,000 shillings	3. Above 500,000 shillings	1. Spouse	1	0	0	0	0		2. 1-5km	2. 1-5km	1. Free	1. Free	1. Yes	1. Yes	2. No	1. Yes	1. Yes	1. Yes	2. No	0	2. Negative	2. Negative	2. No	2. No	2. No	2. No	4. Healthcare workers		1. Yes
2022-08-11 12:43:15	2022-08-11 12:57:28	2022-08-11 12:43:00	18	27	2. Married	2. Married	1. Anglican	1. Anglican		3. Secondary	3. Secondary	3. Secondary	3. Secondary	2. Informal employment	2. Informal employment	2. Informal employment	2. Informal employment	1. Rural	1. Rural	2. Between 100,000 and 500,000 shillings	2. Between 100,000 and 500,000 shillings	1. Spouse	1	0	0	0	0		3. >5km	3. >5km	1. Free	1. Free	1. Yes	1. Yes	2. No	1. Yes	1. Yes	1. Yes	1. Yes	1	2. Negative	2. Negative	1. Yes	2. No	2. No	1. Yes	2. Radio		1. Yes
2022-08-11 13:05:27	2022-08-11 13:16:46	2022-08-11 13:05:00	19	28	2. Married	2. Married	1. Anglican	1. Anglican		3. Secondary	3. Secondary	4. Tertiary	4. Tertiary	3. Unemployed	3. Unemployed	1. Formal employment	1. Formal employment	2. Urban	2. Urban	1. Less than 100,000 shillings	1. Less than 100,000 shillings	2. Parents	0	1	0	0	0		2. 1-5km	2. 1-5km	1. Free	1. Free	2. No	1. Yes	1. Yes	1. Yes	2. No	2. No	2. No	0	2. Negative	2. Negative	2. No	2. No	2. No	1. Yes	4. Healthcare workers		2. No
2022-08-11 13:47:12	2022-08-11 13:55:54	2022-08-11 13:47:00	40	26	2. Married	2. Married	3. Muslim	3. Muslim		2. Primary	2. Primary	3. Secondary	3. Secondary	2. Informal employment	2. Informal employment	2. Informal employment	2. Informal employment	2. Urban	2. Urban	2. Between 100,000 and 500,000 shillings	2. Between 100,000 and 500,000 shillings	1. Spouse	1	0	0	0	0		2. 1-5km	2. 1-5km	1. Free	1. Free	1. Yes	1. Yes	2. No	1. Yes	1. Yes	1. Yes	2. No	0	2. Negative	2. Negative	1. Yes	1. Yes	1. Yes	2. No	2. Radio		1. Yes
2022-08-11 14:00:34	2022-08-11 14:08:59	2022-08-11 14:00:00	41	19	2. Married	2. Married	3. Muslim	3. Muslim		2. Primary	2. Primary	3. Secondary	3. Secondary	3. Unemployed	3. Unemployed	2. Informal employment	2. Informal employment	1. Rural	1. Rural	2. Between 100,000 and 500,000 shillings	2. Between 100,000 and 500,000 shillings	1. Spouse	1	0	0	0	0		2. 1-5km	2. 1-5km	1. Free	1. Free	1. Yes	1. Yes	2. No	1. Yes	1. Yes	1. Yes	2. No	0	2. Negative	2. Negative	2. No	1. Yes	2. No	1. Yes	8. Internet		1. Yes
2022-08-11 18:19:57	2022-08-11 18:31:42	2022-08-11 18:19:00	42	28	2. Married	2. Married	3. Muslim	3. Muslim		2. Primary	2. Primary	2. Primary	2. Primary	3. Unemployed	3. Unemployed	2. Informal employment	2. Informal employment	2. Urban	2. Urban	2. Between 100,000 and 500,000 shillings	2. Between 100,000 and 500,000 shillings	1. Spouse	1	0	0	0	0		2. 1-5km	2. 1-5km	1. Free	1. Free	1. Yes	1. Yes	2. No	1. Yes	1. Yes	1. Yes	2. No	0	2. Negative	2. Negative	2. No	2. No	2. No	2. No	7. Peers or neighbors		2. No
2022-08-11 14:52:24	2022-08-11 15:21:33	2022-08-11 14:52:00	30	32	2. Married	2. Married	2. Catholic	2. Catholic		3. Secondary	3. Secondary	4. Tertiary	4. Tertiary	1. Formal employment	1. Formal employment	1. Formal employment	1. Formal employment	2. Urban	2. Urban	3. Above 500,000 shillings	3. Above 500,000 shillings	1. Spouse	1	0	0	0	0		2. 1-5km	2. 1-5km	2. Affordable	2. Affordable	2. No	2. No	1. Yes	1. Yes	1. Yes	1. Yes	1. Yes	1	2. Negative	2. Negative	1. Yes	1. Yes	1. Yes	1. Yes	4. Healthcare workers		1. Yes
2022-08-11 15:09:34	2022-08-11 15:20:11	2022-08-11 15:09:00	31	24	2. Married	2. Married	1. Anglican	1. Anglican		2. Primary	2. Primary	3. Secondary	3. Secondary	3. Unemployed	3. Unemployed	3. Unemployed	3. Unemployed	1. Rural	1. Rural	1. Less than 100,000 shillings	1. Less than 100,000 shillings	1. Spouse	1	0	0	0	0		1. Less than 1km	1. Less than 1km	1. Free	1. Free	1. Yes	1. Yes	1. Yes	2. No	2. No	2. No	2. No	0	1. Positive	1. Positive	1. Yes	2. No	2. No	2. No	4. Healthcare workers		2. No
2022-08-11 15:22:01	2022-08-11 19:11:57	2022-08-11 15:22:00	32	40	3. Divorced	3. Divorced	3. Muslim	3. Muslim		2. Primary	2. Primary	3. Secondary	3. Secondary	3. Unemployed	3. Unemployed	3. Unemployed	3. Unemployed	2. Urban	2. Urban	1. Less than 100,000 shillings	1. Less than 100,000 shillings	2. Parents	0	1	0	0	0		3. >5km	3. >5km	1. Free	1. Free	2. No	2. No	2. No	1. Yes	2. No	2. No	2. No	0	1. Positive	1. Positive	1. Yes	2. No	2. No	2. No	4. Healthcare workers		1. Yes
2022-08-11 15:36:55	2022-08-11 19:11:24	2022-08-11 15:36:00	33	28	1. Single	1. Single	3. Muslim	3. Muslim		2. Primary	2. Primary	3. Secondary	3. Secondary	3. Unemployed	3. Unemployed	3. Unemployed	3. Unemployed	2. Urban	2. Urban	2. Between 100,000 and 500,000 shillings	2. Between 100,000 and 500,000 shillings	2. Parents 3. Relatives	0	1	1	0	0		2. 1-5km	2. 1-5km	1. Free	1. Free	2. No	2. No	2. No	2. No	2. No	2. No	2. No	0	2. Negative	2. Negative	1. Yes	1. Yes	2. No	1. Yes	1. TV		1. Yes
2022-08-11 19:12:02	2022-08-11 19:15:28	2022-08-11 19:12:00	34	22	1. Single	1. Single	4. Born again	4. Born again		2. Primary	2. Primary	2. Primary	2. Primary	3. Unemployed	3. Unemployed	3. Unemployed	3. Unemployed	2. Urban	2. Urban	1. Less than 100,000 shillings	1. Less than 100,000 shillings	2. Parents	0	1	0	0	0		1. Less than 1km	1. Less than 1km	1. Free	1. Free	1. Yes	1. Yes	1. Yes	1. Yes	1. Yes	1. Yes	2. No	0	2. Negative	2. Negative	1. Yes	2. No	2. No	1. Yes	4. Healthcare workers		1. Yes
2022-08-11 19:15:01	2022-08-11 19:28:26	2022-08-11 09:05:00	11	38	2. Married	2. Married	4. Born again	4. Born again		3. Secondary	3. Secondary	3. Secondary	3. Secondary	2. Informal employment	2. Informal employment	3. Unemployed	3. Unemployed	1. Rural	1. Rural	1. Less than 100,000 shillings	1. Less than 100,000 shillings	1. Spouse 5. Others	1	0	0	0	1	Children	3. >5km	3. >5km	1. Free	1. Free	1. Yes	1. Yes	1. Yes	1. Yes	1. Yes	1. Yes	1. Yes	1	1. Positive	1. Positive	1. Yes	2. No	2. No	2. No	4. Healthcare workers		2. No
2022-08-11 19:37:31	2022-08-11 19:54:15	2022-08-11 19:37:00	12	30	2. Married	2. Married	1. Anglican	1. Anglican		3. Secondary	3. Secondary	3. Secondary	3. Secondary	2. Informal employment	2. Informal employment	1. Formal employment	1. Formal employment	2. Urban	2. Urban	3. Above 500,000 shillings	3. Above 500,000 shillings	1. Spouse 5. Others	1	0	0	0	1	Children	3. >5km	3. >5km	1. Free	1. Free	1. Yes	2. No	1. Yes	1. Yes	1. Yes	1. Yes	1. Yes	1	2. Negative	2. Negative	1. Yes	1. Yes	2. No	2. No	4. Healthcare workers		2. No
2022-08-11 19:56:01	2022-08-11 20:04:55	2022-08-11 19:56:00	13	33	2. Married	2. Married	1. Anglican	1. Anglican		2. Primary	2. Primary	2. Primary	2. Primary	3. Unemployed	3. Unemployed	3. Unemployed	3. Unemployed	1. Rural	1. Rural	1. Less than 100,000 shillings	1. Less than 100,000 shillings	1. Spouse 3. Relatives 5. Others	1	0	1	0	1	Children	3. >5km	3. >5km	1. Free	1. Free	2. No	1. Yes	2. No	1. Yes	1. Yes	1. Yes	2. No	0	2. Negative	2. Negative	1. Yes	2. No	2. No	2. No	4. Healthcare workers		1. Yes
2022-08-11 20:12:09	2022-08-11 20:31:47	2022-08-11 20:12:00	21	21	2. Married	2. Married	4. Born again	4. Born again		2. Primary	2. Primary	3. Secondary	3. Secondary	3. Unemployed	3. Unemployed	1. Formal employment	1. Formal employment	2. Urban	2. Urban	2. Between 100,000 and 500,000 shillings	2. Between 100,000 and 500,000 shillings	1. Spouse 5. Others	1	0	0	0	1	Child	3. >5km	3. >5km	1. Free	1. Free	1. Yes	1. Yes	1. Yes	1. Yes	1. Yes	1. Yes	1. Yes	1	2. Negative	2. Negative	1. Yes	2. No	2. No	1. Yes	4. Healthcare workers		2. No
2022-08-11 20:39:48	2022-08-11 20:52:07	2022-08-11 20:39:00	15	19	2. Married	2. Married	1. Anglican	1. Anglican		3. Secondary	3. Secondary	2. Primary	2. Primary	3. Unemployed	3. Unemployed	2. Informal employment	2. Informal employment	2. Urban	2. Urban	2. Between 100,000 and 500,000 shillings	2. Between 100,000 and 500,000 shillings	1. Spouse 5. Others	1	0	0	0	1	Child	3. >5km	3. >5km	1. Free	1. Free	1. Yes	1. Yes	1. Yes	1. Yes	1. Yes	1. Yes	1. Yes	2	2. Negative	2. Negative	1. Yes	2. No	2. No	2. No	4. Healthcare workers		1. Yes
2022-08-11 20:57:23	2022-08-11 21:19:27	2022-08-11 20:57:00	16	26	2. Married	2. Married	2. Catholic	2. Catholic		2. Primary	2. Primary	2. Primary	2. Primary	2. Informal employment	2. Informal employment	3. Unemployed	3. Unemployed	2. Urban	2. Urban	2. Between 100,000 and 500,000 shillings	2. Between 100,000 and 500,000 shillings	1. Spouse	1	0	0	0	0		2. 1-5km	2. 1-5km	1. Free	1. Free	1. Yes	1. Yes	2. No	1. Yes	1. Yes	1. Yes	1. Yes	1	2. Negative	2. Negative	1. Yes	1. Yes	2. No	2. No	4. Healthcare workers		1. Yes
2022-08-10 18:32:45	2022-08-11 22:06:38	2022-08-10 18:32:00	7	21	2. Married	2. Married	1. Anglican	1. Anglican		2. Primary	2. Primary	2. Primary	2. Primary	3. Unemployed	3. Unemployed	2. Informal employment	2. Informal employment	2. Urban	2. Urban	1. Less than 100,000 shillings	1. Less than 100,000 shillings	1. Spouse	1	0	0	0	0		2. 1-5km	2. 1-5km	1. Free	1. Free	1. Yes	1. Yes	2. No	1. Yes	1. Yes	2. No	1. Yes	4	2. Negative	2. Negative	1. Yes	1. Yes	2. No	1. Yes	4. Healthcare workers		1. Yes
2022-08-11 11:54:52	2022-08-11 12:13:46	2022-08-11 11:54:00	12	25	2. Married	2. Married	4. Born again	4. Born again		4. Tertiary	4. Tertiary	4. Tertiary	4. Tertiary	2. Informal employment	2. Informal employment	1. Formal employment	1. Formal employment	2. Urban	2. Urban	3. Above 500,000 shillings	3. Above 500,000 shillings	1. Spouse	1	0	0	0	0		2. 1-5km	2. 1-5km	1. Free	1. Free	1. Yes	1. Yes	2. No	1. Yes	1. Yes	1. Yes	1. Yes	1	2. Negative	2. Negative	1. Yes	2. No	1. Yes	1. Yes	2. Radio		1. Yes
2022-08-11 12:31:32	2022-08-11 12:46:58	2022-08-11 12:31:00	13	28	2. Married	2. Married	4. Born again	4. Born again		3. Secondary	3. Secondary	3. Secondary	3. Secondary	2. Informal employment	2. Informal employment	2. Informal employment	2. Informal employment	2. Urban	2. Urban	3. Above 500,000 shillings	3. Above 500,000 shillings	1. Spouse	1	0	0	0	0		2. 1-5km	2. 1-5km	1. Free	1. Free	1. Yes	1. Yes	1. Yes	1. Yes	1. Yes	1. Yes	2. No	0	2. Negative	2. Negative	2. No	1. Yes	2. No	1. Yes	8. Internet		1. Yes
2022-08-11 13:04:26	2022-08-11 13:21:17	2022-08-11 13:04:00	14	19	2. Married	2. Married	3. Muslim	3. Muslim		3. Secondary	3. Secondary	4. Tertiary	4. Tertiary	3. Unemployed	3. Unemployed	2. Informal employment	2. Informal employment	2. Urban	2. Urban	2. Between 100,000 and 500,000 shillings	2. Between 100,000 and 500,000 shillings	1. Spouse	1	0	0	0	0		2. 1-5km	2. 1-5km	2. Affordable	2. Affordable	1. Yes	1. Yes	1. Yes	1. Yes	1. Yes	1. Yes	1. Yes	1	2. Negative	2. Negative	1. Yes	1. Yes	2. No	1. Yes	1. TV		1. Yes
2022-08-11 13:41:59	2022-08-11 13:53:57	2022-08-11 13:41:00	15	27	2. Married	2. Married	4. Born again	4. Born again		3. Secondary	3. Secondary	4. Tertiary	4. Tertiary	2. Informal employment	2. Informal employment	2. Informal employment	2. Informal employment	2. Urban	2. Urban	1. Less than 100,000 shillings	1. Less than 100,000 shillings	1. Spouse	1	0	0	0	0		1. Less than 1km	1. Less than 1km	1. Free	1. Free	2. No	1. Yes	1. Yes	1. Yes	1. Yes	1. Yes	2. No	0	2. Negative	2. Negative	1. Yes	1. Yes	2. No	1. Yes	1. TV		1. Yes
2022-08-11 14:02:48	2022-08-11 14:45:17	2022-08-11 14:02:00	16	27	2. Married	2. Married	2. Catholic	2. Catholic		2. Primary	2. Primary	3. Secondary	3. Secondary	2. Informal employment	2. Informal employment	1. Formal employment	1. Formal employment	1. Rural	1. Rural	1. Less than 100,000 shillings	1. Less than 100,000 shillings	1. Spouse	1	0	0	0	0		1. Less than 1km	1. Less than 1km	1. Free	1. Free	2. No	2. No	2. No	2. No	1. Yes	1. Yes	1. Yes	2	2. Negative	2. Negative	2. No	1. Yes	2. No	2. No	4. Healthcare workers		2. No
2022-08-11 14:52:05	2022-08-11 22:07:06	2022-08-11 14:52:00	17	34	1. Single	1. Single	2. Catholic	2. Catholic		2. Primary	2. Primary	1. None	1. None	3. Unemployed	3. Unemployed	2. Informal employment	2. Informal employment	1. Rural	1. Rural	1. Less than 100,000 shillings	1. Less than 100,000 shillings	3. Relatives	0	0	1	0	0		1. Less than 1km	1. Less than 1km	1. Free	1. Free	1. Yes	1. Yes	1. Yes	1. Yes	2. No	1. Yes	2. No	0	1. Positive	1. Positive	1. Yes	1. Yes	2. No	1. Yes	1. TV		2. No
2022-08-12 08:44:19	2022-08-12 09:25:34	2022-08-12 08:44:00	29	19	2. Married	2. Married	2. Catholic	2. Catholic		2. Primary	2. Primary	2. Primary	2. Primary	2. Informal employment	2. Informal employment	2. Informal employment	2. Informal employment	1. Rural	1. Rural	1. Less than 100,000 shillings	1. Less than 100,000 shillings	1. Spouse 2. Parents 3. Relatives	1	1	1	0	0		3. >5km	3. >5km	1. Free	1. Free	1. Yes	1. Yes	1. Yes	2. No	2. No	2. No	2. No	0	2. Negative	2. Negative	1. Yes	1. Yes	2. No	2. No	2. Radio		2. No
2022-08-12 09:00:15	2022-08-12 09:11:25	2022-08-12 09:00:00	30	32	2. Married	2. Married	1. Anglican	1. Anglican		3. Secondary	3. Secondary	3. Secondary	3. Secondary	2. Informal employment	2. Informal employment	2. Informal employment	2. Informal employment	2. Urban	2. Urban	2. Between 100,000 and 500,000 shillings	2. Between 100,000 and 500,000 shillings	1. Spouse	1	0	0	0	0		3. >5km	3. >5km	1. Free	1. Free	2. No	1. Yes	1. Yes	1. Yes	2. No	2. No	2. No	0	2. Negative	2. Negative	1. Yes	1. Yes	2. No	2. No	2. Radio		2. No
2022-08-12 09:15:22	2022-08-12 09:21:46	2022-08-12 09:15:00	31	30	2. Married	2. Married	1. Anglican	1. Anglican		3. Secondary	3. Secondary	2. Primary	2. Primary	2. Informal employment	2. Informal employment	2. Informal employment	2. Informal employment	1. Rural	1. Rural	2. Between 100,000 and 500,000 shillings	2. Between 100,000 and 500,000 shillings	1. Spouse	1	0	0	0	0		3. >5km	3. >5km	2. Affordable	2. Affordable	2. No	1. Yes	2. No	1. Yes	2. No	1. Yes	1. Yes	2	2. Negative	2. Negative	1. Yes	1. Yes	2. No	2. No	5. Village health teams/community health volunteers		1. Yes
2022-08-12 09:31:42	2022-08-12 09:35:19	2022-08-12 09:31:00	32	32	2. Married	2. Married	2. Catholic	2. Catholic		2. Primary	2. Primary	2. Primary	2. Primary	2. Informal employment	2. Informal employment	2. Informal employment	2. Informal employment	1. Rural	1. Rural	1. Less than 100,000 shillings	1. Less than 100,000 shillings	1. Spouse	1	0	0	0	0		3. >5km	3. >5km	1. Free	1. Free	1. Yes	1. Yes	1. Yes	2. No	1. Yes	2. No	2. No	0	2. Negative	2. Negative	2. No	2. No	2. No	2. No	4. Healthcare workers		2. No
2022-08-12 09:55:31	2022-08-12 10:04:44	2022-08-12 09:55:00	33	35	2. Married	2. Married	4. Born again	4. Born again		4. Tertiary	4. Tertiary	4. Tertiary	4. Tertiary	1. Formal employment	1. Formal employment	1. Formal employment	1. Formal employment	2. Urban	2. Urban	2. Between 100,000 and 500,000 shillings	2. Between 100,000 and 500,000 shillings	3. Relatives 1. Spouse 2. Parents 4. Friends	1	1	1	1	0		2. 1-5km	2. 1-5km	1. Free	1. Free	2. No	1. Yes	1. Yes	1. Yes	1. Yes	1. Yes	1. Yes	3	2. Negative	2. Negative	1. Yes	1. Yes	1. Yes	1. Yes	4. Healthcare workers		1. Yes
2022-08-12 10:10:37	2022-08-12 10:15:29	2022-08-12 10:10:00	34	29	2. Married	2. Married	4. Born again	4. Born again		4. Tertiary	4. Tertiary	4. Tertiary	4. Tertiary	1. Formal employment	1. Formal employment	1. Formal employment	1. Formal employment	2. Urban	2. Urban	2. Between 100,000 and 500,000 shillings	2. Between 100,000 and 500,000 shillings	1. Spouse	1	0	0	0	0		3. >5km	3. >5km	1. Free	1. Free	2. No	2. No	2. No	2. No	1. Yes	2. No	1. Yes	4	2. Negative	2. Negative	1. Yes	1. Yes	1. Yes	1. Yes	1. TV		1. Yes
2022-08-12 10:18:29	2022-08-12 10:23:48	2022-08-12 10:18:00	34	21	1. Single	1. Single	2. Catholic	2. Catholic		3. Secondary	3. Secondary	3. Secondary	3. Secondary	1. Formal employment	1. Formal employment	2. Informal employment	2. Informal employment	1. Rural	1. Rural	2. Between 100,000 and 500,000 shillings	2. Between 100,000 and 500,000 shillings	5. Others	0	0	0	0	1	Alone	3. >5km	3. >5km	1. Free	1. Free	1. Yes	2. No	1. Yes	2. No	2. No	2. No	1. Yes	0	2. Negative	2. Negative	1. Yes	1. Yes	1. Yes	1. Yes	4. Healthcare workers		2. No
2022-08-12 10:47:42	2022-08-12 10:51:56	2022-08-12 10:47:00	35	20	2. Married	2. Married	1. Anglican	1. Anglican		3. Secondary	3. Secondary	3. Secondary	3. Secondary	2. Informal employment	2. Informal employment	2. Informal employment	2. Informal employment	1. Rural	1. Rural	2. Between 100,000 and 500,000 shillings	2. Between 100,000 and 500,000 shillings	1. Spouse 2. Parents	1	1	0	0	0		3. >5km	3. >5km	1. Free	1. Free	2. No	2. No	2. No	2. No	2. No	2. No	2. No	0	2. Negative	2. Negative	2. No	2. No	2. No	2. No	4. Healthcare workers		2. No
2022-08-12 16:24:44	2022-08-12 16:27:27	2022-08-12 16:24:00	40	23	2. Married	2. Married	2. Catholic	2. Catholic		3. Secondary	3. Secondary	4. Tertiary	4. Tertiary	3. Unemployed	3. Unemployed	1. Formal employment	1. Formal employment	2. Urban	2. Urban	3. Above 500,000 shillings	3. Above 500,000 shillings	1. Spouse	1	0	0	0	0		2. 1-5km	2. 1-5km	2. Affordable	2. Affordable	1. Yes	2. No	2. No	2. No	2. No	2. No	2. No	0	3. Unknown	3. Unknown	1. Yes	1. Yes	2. No	2. No	4. Healthcare workers		2. No
2022-08-12 09:01:53	2022-08-12 09:07:51	2022-08-12 09:01:00		25	2. Married	2. Married	2. Catholic	2. Catholic		2. Primary	2. Primary	2. Primary	2. Primary	3. Unemployed	3. Unemployed	2. Informal employment	2. Informal employment	1. Rural	1. Rural	2. Between 100,000 and 500,000 shillings	2. Between 100,000 and 500,000 shillings	1. Spouse	1	0	0	0	0		3. >5km	3. >5km	1. Free	1. Free	1. Yes	1. Yes	1. Yes	1. Yes	1. Yes	1. Yes	1. Yes	2	2. Negative	2. Negative	2. No	1. Yes	2. No	2. No	1. TV		1. Yes
2022-08-12 09:12:52	2022-08-12 09:18:40	2022-08-12 09:12:00		24	2. Married	2. Married	3. Muslim	3. Muslim		1. None	1. None	3. Secondary	3. Secondary	3. Unemployed	3. Unemployed	2. Informal employment	2. Informal employment	1. Rural	1. Rural	1. Less than 100,000 shillings	1. Less than 100,000 shillings	1. Spouse	1	0	0	0	0		3. >5km	3. >5km	1. Free	1. Free	1. Yes	1. Yes	1. Yes	1. Yes	1. Yes	1. Yes	2. No	0	2. Negative	2. Negative	2. No	2. No	2. No	2. No	2. Radio		1. Yes
2022-08-12 09:25:45	2022-08-12 09:34:15	2022-08-12 09:25:00		23	2. Married	2. Married	3. Muslim	3. Muslim		3. Secondary	3. Secondary	3. Secondary	3. Secondary	1. Formal employment	1. Formal employment	1. Formal employment	1. Formal employment	2. Urban	2. Urban	2. Between 100,000 and 500,000 shillings	2. Between 100,000 and 500,000 shillings	1. Spouse	1	0	0	0	0		3. >5km	3. >5km	1. Free	1. Free	1. Yes	1. Yes	1. Yes	1. Yes	1. Yes	1. Yes	1. Yes	4	2. Negative	2. Negative	2. No	1. Yes	1. Yes	1. Yes	1. TV		1. Yes
2022-08-12 09:43:38	2022-08-12 09:57:28	2022-08-12 09:43:00		19	2. Married	2. Married	1. Anglican	1. Anglican		2. Primary	2. Primary	2. Primary	2. Primary	3. Unemployed	3. Unemployed	2. Informal employment	2. Informal employment	2. Urban	2. Urban	1. Less than 100,000 shillings	1. Less than 100,000 shillings	1. Spouse	1	0	0	0	0		2. 1-5km	2. 1-5km	1. Free	1. Free	1. Yes	1. Yes	1. Yes	1. Yes	1. Yes	1. Yes	2. No	0	2. Negative	2. Negative	1. Yes	2. No	2. No	2. No	2. Radio		1. Yes
2022-08-12 10:06:12	2022-08-12 10:13:59	2022-08-12 10:06:00		25	2. Married	2. Married	4. Born again	4. Born again		3. Secondary	3. Secondary	3. Secondary	3. Secondary	2. Informal employment	2. Informal employment	2. Informal employment	2. Informal employment	1. Rural	1. Rural	1. Less than 100,000 shillings	1. Less than 100,000 shillings	1. Spouse	1	0	0	0	0		2. 1-5km	2. 1-5km	2. Affordable	2. Affordable	1. Yes	1. Yes	1. Yes	1. Yes	1. Yes	1. Yes	1. Yes	1	2. Negative	2. Negative	2. No	1. Yes	1. Yes	1. Yes	5. Village health teams/community health volunteers		1. Yes
2022-08-12 10:23:51	2022-08-12 10:28:38	2022-08-12 10:23:00		26	2. Married	2. Married	3. Muslim	3. Muslim		3. Secondary	3. Secondary	2. Primary	2. Primary	2. Informal employment	2. Informal employment	2. Informal employment	2. Informal employment	2. Urban	2. Urban	2. Between 100,000 and 500,000 shillings	2. Between 100,000 and 500,000 shillings	1. Spouse	1	0	0	0	0		2. 1-5km	2. 1-5km	1. Free	1. Free	1. Yes	1. Yes	1. Yes	1. Yes	1. Yes	1. Yes	1. Yes	2	2. Negative	2. Negative	1. Yes	1. Yes	2. No	2. No	1. TV		1. Yes
2022-08-12 10:34:37	2022-08-12 10:41:52	2022-08-12 10:34:00		18	2. Married	2. Married	2. Catholic	2. Catholic		2. Primary	2. Primary	3. Secondary	3. Secondary	3. Unemployed	3. Unemployed	2. Informal employment	2. Informal employment	2. Urban	2. Urban	1. Less than 100,000 shillings	1. Less than 100,000 shillings	1. Spouse	1	0	0	0	0		1. Less than 1km	1. Less than 1km	1. Free	1. Free	1. Yes	1. Yes	1. Yes	1. Yes	1. Yes	1. Yes	2. No	0	2. Negative	2. Negative	1. Yes	1. Yes	2. No	2. No	1. TV		1. Yes
2022-08-12 11:30:12	2022-08-12 11:37:11	2022-08-12 11:30:00		15	4. Cohabiting	4. Cohabiting	3. Muslim	3. Muslim		2. Primary	2. Primary	2. Primary	2. Primary	3. Unemployed	3. Unemployed	2. Informal employment	2. Informal employment	1. Rural	1. Rural	1. Less than 100,000 shillings	1. Less than 100,000 shillings	2. Parents	0	1	0	0	0		3. >5km	3. >5km	1. Free	1. Free	1. Yes	1. Yes	1. Yes	2. No	1. Yes	1. Yes	1. Yes	2	2. Negative	2. Negative	2. No	2. No	2. No	2. No	2. Radio		1. Yes
2022-08-12 11:57:19	2022-08-12 12:01:56	2022-08-12 11:57:00		27	2. Married	2. Married	4. Born again	4. Born again		3. Secondary	3. Secondary	3. Secondary	3. Secondary	2. Informal employment	2. Informal employment	2. Informal employment	2. Informal employment	2. Urban	2. Urban	2. Between 100,000 and 500,000 shillings	2. Between 100,000 and 500,000 shillings	1. Spouse	1	0	0	0	0		1. Less than 1km	1. Less than 1km	1. Free	1. Free	1. Yes	1. Yes	1. Yes	1. Yes	1. Yes	1. Yes	2. No	0	2. Negative	2. Negative	1. Yes	1. Yes	2. No	1. Yes	4. Healthcare workers		1. Yes
2022-08-12 12:11:57	2022-08-12 12:17:00	2022-08-12 12:11:00		22	2. Married	2. Married	3. Muslim	3. Muslim		3. Secondary	3. Secondary	3. Secondary	3. Secondary	2. Informal employment	2. Informal employment	2. Informal employment	2. Informal employment	1. Rural	1. Rural	1. Less than 100,000 shillings	1. Less than 100,000 shillings	1. Spouse	1	0	0	0	0		2. 1-5km	2. 1-5km	1. Free	1. Free	1. Yes	2. No	1. Yes	1. Yes	1. Yes	1. Yes	2. No	0	2. Negative	2. Negative	1. Yes	2. No	2. No	2. No	2. Radio		1. Yes
2022-08-12 09:02:30	2022-08-12 11:49:40	2022-08-12 09:02:00	30	20	2. Married	2. Married	1. Anglican	1. Anglican		2. Primary	2. Primary	2. Primary	2. Primary	2. Informal employment	2. Informal employment	2. Informal employment	2. Informal employment	2. Urban	2. Urban	2. Between 100,000 and 500,000 shillings	2. Between 100,000 and 500,000 shillings	1. Spouse	1	0	0	0	0		1. Less than 1km	1. Less than 1km	1. Free	1. Free	2. No	1. Yes	1. Yes	1. Yes	1. Yes	1. Yes	1. Yes	1	2. Negative	2. Negative	1. Yes	2. No	2. No	2. No	2. Radio		1. Yes
2022-08-12 09:17:26	2022-08-12 09:24:55	2022-08-12 09:17:00	31	20	2. Married	2. Married	3. Muslim	3. Muslim		2. Primary	2. Primary	2. Primary	2. Primary	2. Informal employment	2. Informal employment	2. Informal employment	2. Informal employment	1. Rural	1. Rural	1. Less than 100,000 shillings	1. Less than 100,000 shillings	1. Spouse 2. Parents	1	1	0	0	0		3. >5km	3. >5km	1. Free	1. Free	2. No	1. Yes	1. Yes	1. Yes	1. Yes	1. Yes	1. Yes	1	2. Negative	2. Negative	1. Yes	2. No	2. No	2. No	2. Radio		1. Yes
2022-08-12 09:34:03	2022-08-12 09:39:45	2022-08-12 09:34:00	33	32	2. Married	2. Married	2. Catholic	2. Catholic		3. Secondary	3. Secondary	3. Secondary	3. Secondary	3. Unemployed	3. Unemployed	2. Informal employment	2. Informal employment	1. Rural	1. Rural	2. Between 100,000 and 500,000 shillings	2. Between 100,000 and 500,000 shillings	1. Spouse	1	0	0	0	0		3. >5km	3. >5km	1. Free	1. Free	2. No	1. Yes	1. Yes	1. Yes	1. Yes	1. Yes	2. No	0	2. Negative	2. Negative	1. Yes	2. No	2. No	2. No	2. Radio		1. Yes
2022-08-12 09:45:27	2022-08-12 09:53:37	2022-08-12 09:45:00	34	23	2. Married	2. Married	1. Anglican	1. Anglican		3. Secondary	3. Secondary	3. Secondary	3. Secondary	3. Unemployed	3. Unemployed	2. Informal employment	2. Informal employment	1. Rural	1. Rural	1. Less than 100,000 shillings	1. Less than 100,000 shillings	1. Spouse	1	0	0	0	0		1. Less than 1km	1. Less than 1km	1. Free	1. Free	2. No	1. Yes	1. Yes	1. Yes	1. Yes	1. Yes	2. No	0	2. Negative	2. Negative	2. No	1. Yes	2. No	2. No	1. TV		1. Yes
2022-08-12 10:21:13	2022-08-12 10:26:59	2022-08-12 10:21:00	35	25	2. Married	2. Married	1. Anglican	1. Anglican		2. Primary	2. Primary	2. Primary	2. Primary	3. Unemployed	3. Unemployed	2. Informal employment	2. Informal employment	2. Urban	2. Urban	1. Less than 100,000 shillings	1. Less than 100,000 shillings	1. Spouse	1	0	0	0	0		2. 1-5km	2. 1-5km	1. Free	1. Free	2. No	1. Yes	1. Yes	1. Yes	1. Yes	1. Yes	1. Yes	2	2. Negative	2. Negative	1. Yes	2. No	2. No	2. No	2. Radio		1. Yes
2022-08-12 10:31:36	2022-08-12 10:38:45	2022-08-12 10:31:00	36	32	3. Divorced	3. Divorced	1. Anglican	1. Anglican		3. Secondary	3. Secondary	2. Primary	2. Primary	2. Informal employment	2. Informal employment	3. Unemployed	3. Unemployed	2. Urban	2. Urban	1. Less than 100,000 shillings	1. Less than 100,000 shillings	2. Parents	0	1	0	0	0		2. 1-5km	2. 1-5km	1. Free	1. Free	2. No	1. Yes	1. Yes	1. Yes	2. No	1. Yes	2. No	0	2. Negative	2. Negative	1. Yes	2. No	2. No	2. No	2. Radio		1. Yes
2022-08-12 10:43:49	2022-08-12 10:51:52	2022-08-12 10:43:00	37	33	2. Married	2. Married	4. Born again	4. Born again		2. Primary	2. Primary	3. Secondary	3. Secondary	2. Informal employment	2. Informal employment	1. Formal employment	1. Formal employment	1. Rural	1. Rural	2. Between 100,000 and 500,000 shillings	2. Between 100,000 and 500,000 shillings	1. Spouse	1	0	0	0	0		3. >5km	3. >5km	1. Free	1. Free	1. Yes	1. Yes	1. Yes	1. Yes	1. Yes	1. Yes	2. No	0	2. Negative	2. Negative	1. Yes	2. No	2. No	2. No	2. Radio		1. Yes
2022-08-12 11:06:34	2022-08-12 11:13:31	2022-08-12 11:06:00	38	34	2. Married	2. Married	1. Anglican	1. Anglican		3. Secondary	3. Secondary	3. Secondary	3. Secondary	2. Informal employment	2. Informal employment	2. Informal employment	2. Informal employment	2. Urban	2. Urban	2. Between 100,000 and 500,000 shillings	2. Between 100,000 and 500,000 shillings	1. Spouse	1	0	0	0	0		1. Less than 1km	1. Less than 1km	1. Free	1. Free	2. No	1. Yes	2. No	1. Yes	1. Yes	1. Yes	1. Yes	3	2. Negative	2. Negative	1. Yes	2. No	2. No	2. No	2. Radio		1. Yes
2022-08-12 11:33:37	2022-08-12 11:42:31	2022-08-12 11:33:00	39	30	2. Married	2. Married	2. Catholic	2. Catholic		3. Secondary	3. Secondary	3. Secondary	3. Secondary	2. Informal employment	2. Informal employment	2. Informal employment	2. Informal employment	2. Urban	2. Urban	3. Above 500,000 shillings	3. Above 500,000 shillings	1. Spouse 3. Relatives	1	0	1	0	0		1. Less than 1km	1. Less than 1km	1. Free	1. Free	2. No	1. Yes	2. No	1. Yes	1. Yes	1. Yes	1. Yes	1	2. Negative	2. Negative	1. Yes	1. Yes	1. Yes	1. Yes	1. TV		1. Yes
2022-08-12 15:46:27	2022-08-12 15:49:18	2022-08-12 15:46:00	37	24	2. Married	2. Married	4. Born again	4. Born again		3. Secondary	3. Secondary	3. Secondary	3. Secondary	2. Informal employment	2. Informal employment	2. Informal employment	2. Informal employment	2. Urban	2. Urban	2. Between 100,000 and 500,000 shillings	2. Between 100,000 and 500,000 shillings	1. Spouse	1	0	0	0	0		1. Less than 1km	1. Less than 1km	1. Free	1. Free	1. Yes	1. Yes	2. No	1. Yes	1. Yes	2. No	1. Yes	3	2. Negative	2. Negative	1. Yes	1. Yes	1. Yes	1. Yes	1. TV		1. Yes
2022-08-12 15:49:22	2022-08-12 15:54:29	2022-08-12 17:00:00	38	26	2. Married	2. Married	2. Catholic	2. Catholic		2. Primary	2. Primary	1. None	1. None	2. Informal employment	2. Informal employment	2. Informal employment	2. Informal employment	1. Rural	1. Rural	1. Less than 100,000 shillings	1. Less than 100,000 shillings	1. Spouse	1	0	0	0	0		2. 1-5km	2. 1-5km	1. Free	1. Free	2. No	1. Yes	1. Yes	2. No	1. Yes	2. No	1. Yes	4	2. Negative	2. Negative	2. No	1. Yes	2. No	2. No	5. Village health teams/community health volunteers		1. Yes
2022-08-12 15:54:41	2022-08-12 15:58:40	2022-08-12 17:20:00	39	35	2. Married	2. Married	1. Anglican	1. Anglican		1. None	1. None	1. None	1. None	2. Informal employment	2. Informal employment	2. Informal employment	2. Informal employment	1. Rural	1. Rural	1. Less than 100,000 shillings	1. Less than 100,000 shillings	1. Spouse	1	0	0	0	0		3. >5km	3. >5km	1. Free	1. Free	1. Yes	2. No	1. Yes	1. Yes	1. Yes	1. Yes	1. Yes	2	1. Positive	1. Positive	1. Yes	2. No	2. No	2. No	2. Radio		1. Yes
2022-08-12 15:59:32	2022-08-12 16:04:11	2022-08-12 17:41:00	40	43	2. Married	2. Married	2. Catholic	2. Catholic		2. Primary	2. Primary	2. Primary	2. Primary	2. Informal employment	2. Informal employment	2. Informal employment	2. Informal employment	1. Rural	1. Rural	2. Between 100,000 and 500,000 shillings	2. Between 100,000 and 500,000 shillings	1. Spouse	1	0	0	0	0		2. 1-5km	2. 1-5km	2. Affordable	2. Affordable	1. Yes	1. Yes	1. Yes	1. Yes	1. Yes	1. Yes	1. Yes	1	2. Negative	2. Negative	1. Yes	2. No	2. No	2. No	5. Village health teams/community health volunteers		1. Yes
2022-08-12 16:04:17	2022-08-12 16:08:50	2022-08-12 16:57:00	41	39	1. Single	1. Single	4. Born again	4. Born again		1. None	1. None	1. None	1. None	2. Informal employment	2. Informal employment	3. Unemployed	3. Unemployed	1. Rural	1. Rural	1. Less than 100,000 shillings	1. Less than 100,000 shillings	2. Parents	0	1	0	0	0		3. >5km	3. >5km	1. Free	1. Free	2. No	1. Yes	2. No	1. Yes	1. Yes	1. Yes	2. No	0	2. Negative	2. Negative	1. Yes	2. No	2. No	2. No	2. Radio		1. Yes
2022-08-12 18:40:26	2022-08-12 18:56:15	2022-08-12 18:40:00	17	28	2. Married	2. Married	4. Born again	4. Born again		2. Primary	2. Primary	2. Primary	2. Primary	2. Informal employment	2. Informal employment	3. Unemployed	3. Unemployed	1. Rural	1. Rural	2. Between 100,000 and 500,000 shillings	2. Between 100,000 and 500,000 shillings	1. Spouse 5. Others	1	0	0	0	1	Child	3. >5km	3. >5km	1. Free	1. Free	1. Yes	1. Yes	1. Yes	1. Yes	1. Yes	1. Yes	1. Yes	1	2. Negative	2. Negative	1. Yes	2. No	2. No	2. No	4. Healthcare workers		2. No
2022-08-12 19:01:36	2022-08-12 19:11:29	2022-08-12 19:01:00	18	20	2. Married	2. Married	4. Born again	4. Born again		2. Primary	2. Primary	2. Primary	2. Primary	3. Unemployed	3. Unemployed	2. Informal employment	2. Informal employment	2. Urban	2. Urban	2. Between 100,000 and 500,000 shillings	2. Between 100,000 and 500,000 shillings	2. Parents 3. Relatives	0	1	1	0	0		2. 1-5km	2. 1-5km	1. Free	1. Free	2. No	1. Yes	2. No	1. Yes	2. No	1. Yes	2. No	0	2. Negative	2. Negative	1. Yes	2. No	2. No	2. No	4. Healthcare workers		1. Yes
2022-08-12 19:18:47	2022-08-12 19:27:00	2022-08-12 19:18:00	19	33	2. Married	2. Married	1. Anglican	1. Anglican		2. Primary	2. Primary	3. Secondary	3. Secondary	3. Unemployed	3. Unemployed	2. Informal employment	2. Informal employment	2. Urban	2. Urban	3. Above 500,000 shillings	3. Above 500,000 shillings	1. Spouse 4. Friends	1	0	0	1	0		2. 1-5km	2. 1-5km	1. Free	1. Free	2. No	1. Yes	1. Yes	1. Yes	1. Yes	1. Yes	1. Yes	1	2. Negative	2. Negative	1. Yes	1. Yes	1. Yes	2. No	4. Healthcare workers		1. Yes
2022-08-12 19:31:53	2022-08-12 19:40:45	2022-08-12 19:31:00	20	25	2. Married	2. Married	4. Born again	4. Born again		3. Secondary	3. Secondary	3. Secondary	3. Secondary	2. Informal employment	2. Informal employment	2. Informal employment	2. Informal employment	2. Urban	2. Urban	3. Above 500,000 shillings	3. Above 500,000 shillings	1. Spouse 5. Others	1	0	0	0	1	Children	2. 1-5km	2. 1-5km	2. Affordable	2. Affordable	1. Yes	1. Yes	1. Yes	1. Yes	1. Yes	1. Yes	1. Yes	1	2. Negative	2. Negative	1. Yes	1. Yes	1. Yes	1. Yes	8. Internet		1. Yes
2022-08-12 19:50:17	2022-08-12 20:04:20	2022-08-12 19:50:00	21	25	2. Married	2. Married	3. Muslim	3. Muslim		4. Tertiary	4. Tertiary	4. Tertiary	4. Tertiary	2. Informal employment	2. Informal employment	2. Informal employment	2. Informal employment	2. Urban	2. Urban	3. Above 500,000 shillings	3. Above 500,000 shillings	1. Spouse	1	0	0	0	0		2. 1-5km	2. 1-5km	1. Free	1. Free	2. No	1. Yes	1. Yes	1. Yes	1. Yes	1. Yes	1. Yes	1	2. Negative	2. Negative	1. Yes	1. Yes	1. Yes	1. Yes	4. Healthcare workers		1. Yes
2022-08-12 20:16:05	2022-08-12 20:20:48	2022-08-12 20:16:00	22	25	4. Cohabiting	4. Cohabiting	3. Muslim	3. Muslim		4. Tertiary	4. Tertiary	4. Tertiary	4. Tertiary	2. Informal employment	2. Informal employment	2. Informal employment	2. Informal employment	2. Urban	2. Urban	3. Above 500,000 shillings	3. Above 500,000 shillings	2. Parents	0	1	0	0	0		2. 1-5km	2. 1-5km	2. Affordable	2. Affordable	1. Yes	1. Yes	1. Yes	1. Yes	1. Yes	1. Yes	2. No	0	2. Negative	2. Negative	1. Yes	1. Yes	1. Yes	1. Yes	8. Internet		1. Yes
2022-08-12 18:27:08	2022-08-12 18:38:41	2022-08-12 18:27:00	35	19	1. Single	1. Single	4. Born again	4. Born again		2. Primary	2. Primary	3. Secondary	3. Secondary	3. Unemployed	3. Unemployed	1. Formal employment	1. Formal employment	2. Urban	2. Urban	2. Between 100,000 and 500,000 shillings	2. Between 100,000 and 500,000 shillings	2. Parents	0	1	0	0	0		2. 1-5km	2. 1-5km	1. Free	1. Free	1. Yes	1. Yes	1. Yes	1. Yes	1. Yes	1. Yes	1. Yes	2	2. Negative	2. Negative	1. Yes	1. Yes	2. No	1. Yes	4. Healthcare workers		1. Yes
2022-08-12 18:39:17	2022-08-12 18:46:29	2022-08-12 18:39:00	36	17	1. Single	1. Single	3. Muslim	3. Muslim		3. Secondary	3. Secondary	3. Secondary	3. Secondary	2. Informal employment	2. Informal employment	3. Unemployed	3. Unemployed	1. Rural	1. Rural	1. Less than 100,000 shillings	1. Less than 100,000 shillings	1. Spouse	1	0	0	0	0		3. >5km	3. >5km	1. Free	1. Free	1. Yes	1. Yes	1. Yes	1. Yes	1. Yes	1. Yes	2. No	0	1. Positive	1. Positive	2. No	2. No	2. No	1. Yes	4. Healthcare workers		1. Yes
2022-08-12 18:46:33	2022-08-12 18:57:41	2022-08-12 18:46:00	37	34	2. Married	2. Married	1. Anglican	1. Anglican		4. Tertiary	4. Tertiary	4. Tertiary	4. Tertiary	3. Unemployed	3. Unemployed	2. Informal employment	2. Informal employment	2. Urban	2. Urban	2. Between 100,000 and 500,000 shillings	2. Between 100,000 and 500,000 shillings	1. Spouse	1	0	0	0	0		2. 1-5km	2. 1-5km	1. Free	1. Free	2. No	1. Yes	2. No	1. Yes	1. Yes	1. Yes	2. No	0	2. Negative	2. Negative	1. Yes	1. Yes	1. Yes	1. Yes	4. Healthcare workers		2. No
2022-08-12 20:39:51	2022-08-12 20:51:44	2022-08-12 20:39:00	24	27	2. Married	2. Married	1. Anglican	1. Anglican		3. Secondary	3. Secondary	3. Secondary	3. Secondary	3. Unemployed	3. Unemployed	2. Informal employment	2. Informal employment	2. Urban	2. Urban	2. Between 100,000 and 500,000 shillings	2. Between 100,000 and 500,000 shillings	1. Spouse 5. Others	1	0	0	0	1	Children	2. 1-5km	2. 1-5km	1. Free	1. Free	1. Yes	1. Yes	1. Yes	1. Yes	1. Yes	1. Yes	1. Yes	1	2. Negative	2. Negative	1. Yes	1. Yes	2. No	1. Yes	4. Healthcare workers		1. Yes
2022-08-12 20:55:31	2022-08-12 22:08:38	2022-08-12 20:55:00	25	24	2. Married	2. Married	3. Muslim	3. Muslim		3. Secondary	3. Secondary	3. Secondary	3. Secondary	1. Formal employment	1. Formal employment	1. Formal employment	1. Formal employment	2. Urban	2. Urban	3. Above 500,000 shillings	3. Above 500,000 shillings	1. Spouse 5. Others	1	0	0	0	1	Children	3. >5km	3. >5km	2. Affordable	2. Affordable	2. No	1. Yes	1. Yes	1. Yes	1. Yes	1. Yes	1. Yes	1	2. Negative	2. Negative	1. Yes	2. No	2. No	2. No	4. Healthcare workers		1. Yes
2022-08-13 08:50:30	2022-08-13 09:09:13	2022-08-13 08:50:00	38	26	2. Married	2. Married	2. Catholic	2. Catholic		3. Secondary	3. Secondary	4. Tertiary	4. Tertiary	1. Formal employment	1. Formal employment	2. Informal employment	2. Informal employment	1. Rural	1. Rural	3. Above 500,000 shillings	3. Above 500,000 shillings	1. Spouse	1	0	0	0	0		2. 1-5km	2. 1-5km	2. Affordable	2. Affordable	2. No	1. Yes	1. Yes	1. Yes	1. Yes	1. Yes	1. Yes	1	2. Negative	2. Negative	1. Yes	1. Yes	1. Yes	1. Yes	4. Healthcare workers		1. Yes
2022-08-13 09:09:18	2022-08-13 09:15:18	2022-08-13 09:09:00	39	42	3. Divorced	3. Divorced	3. Muslim	3. Muslim		1. None	1. None	2. Primary	2. Primary	3. Unemployed	3. Unemployed	3. Unemployed	3. Unemployed	1. Rural	1. Rural	1. Less than 100,000 shillings	1. Less than 100,000 shillings	3. Relatives	0	0	1	0	0		1. Less than 1km	1. Less than 1km	1. Free	1. Free	2. No	2. No	2. No	1. Yes	2. No	2. No	2. No	0	1. Positive	1. Positive	2. No	2. No	2. No	2. No	5. Village health teams/community health volunteers		2. No
2022-08-13 09:21:53	2022-08-13 09:26:05	2022-08-13 09:21:00	60	19	2. Married	2. Married	4. Born again	4. Born again		4. Tertiary	4. Tertiary	4. Tertiary	4. Tertiary	1. Formal employment	1. Formal employment	1. Formal employment	1. Formal employment	2. Urban	2. Urban	2. Between 100,000 and 500,000 shillings	2. Between 100,000 and 500,000 shillings	1. Spouse	1	0	0	0	0		1. Less than 1km	1. Less than 1km	1. Free	1. Free	1. Yes	1. Yes	1. Yes	1. Yes	1. Yes	1. Yes	1. Yes	1	2. Negative	2. Negative	1. Yes	1. Yes	2. No	1. Yes	4. Healthcare workers		1. Yes
2022-08-13 09:26:14	2022-08-13 09:32:43	2022-08-13 09:26:00	61	15	1. Single	1. Single	2. Catholic	2. Catholic		2. Primary	2. Primary	2. Primary	2. Primary	3. Unemployed	3. Unemployed	3. Unemployed	3. Unemployed	2. Urban	2. Urban	1. Less than 100,000 shillings	1. Less than 100,000 shillings	2. Parents	0	1	0	0	0		1. Less than 1km	1. Less than 1km	1. Free	1. Free	1. Yes	1. Yes	1. Yes	2. No	2. No	2. No	2. No	0	2. Negative	2. Negative	1. Yes	2. No	2. No	2. No	4. Healthcare workers		2. No
2022-08-13 09:33:04	2022-08-13 09:37:29	2022-08-13 09:33:00	62	20	2. Married	2. Married	3. Muslim	3. Muslim		3. Secondary	3. Secondary	4. Tertiary	4. Tertiary	3. Unemployed	3. Unemployed	3. Unemployed	3. Unemployed	2. Urban	2. Urban	1. Less than 100,000 shillings	1. Less than 100,000 shillings	1. Spouse	1	0	0	0	0		1. Less than 1km	1. Less than 1km	1. Free	1. Free	1. Yes	1. Yes	1. Yes	1. Yes	1. Yes	1. Yes	1. Yes	1	2. Negative	2. Negative	1. Yes	1. Yes	2. No	1. Yes	4. Healthcare workers		1. Yes
2022-08-13 10:31:31	2022-08-13 10:42:26	2022-08-13 10:31:00	63	23	2. Married	2. Married	1. Anglican	1. Anglican		4. Tertiary	4. Tertiary	4. Tertiary	4. Tertiary	2. Informal employment	2. Informal employment	1. Formal employment	1. Formal employment	2. Urban	2. Urban	2. Between 100,000 and 500,000 shillings	2. Between 100,000 and 500,000 shillings	1. Spouse	1	0	0	0	0		2. 1-5km	2. 1-5km	2. Affordable	2. Affordable	2. No	2. No	1. Yes	1. Yes	1. Yes	1. Yes	1. Yes	3	2. Negative	2. Negative	1. Yes	1. Yes	2. No	1. Yes	1. TV		1. Yes
2022-08-13 10:53:30	2022-08-13 10:59:00	2022-08-13 10:53:00	64	24	2. Married	2. Married	2. Catholic	2. Catholic		2. Primary	2. Primary	3. Secondary	3. Secondary	2. Informal employment	2. Informal employment	2. Informal employment	2. Informal employment	1. Rural	1. Rural	2. Between 100,000 and 500,000 shillings	2. Between 100,000 and 500,000 shillings	1. Spouse	1	0	0	0	0		1. Less than 1km	1. Less than 1km	1. Free	1. Free	1. Yes	1. Yes	1. Yes	1. Yes	1. Yes	1. Yes	1. Yes	2	2. Negative	2. Negative	2. No	2. No	2. No	2. No	4. Healthcare workers		1. Yes
2022-08-13 11:05:25	2022-08-13 11:10:49	2022-08-13 11:05:00	65	20	2. Married	2. Married	3. Muslim	3. Muslim		3. Secondary	3. Secondary	2. Primary	2. Primary	2. Informal employment	2. Informal employment	2. Informal employment	2. Informal employment	1. Rural	1. Rural	2. Between 100,000 and 500,000 shillings	2. Between 100,000 and 500,000 shillings	1. Spouse	1	0	0	0	0		1. Less than 1km	1. Less than 1km	1. Free	1. Free	1. Yes	1. Yes	1. Yes	2. No	2. No	2. No	1. Yes	3	2. Negative	2. Negative	1. Yes	1. Yes	2. No	1. Yes	4. Healthcare workers		2. No
2022-08-13 11:19:22	2022-08-13 11:24:32	2022-08-13 11:19:00	66	19	1. Single	1. Single	2. Catholic	2. Catholic		3. Secondary	3. Secondary	2. Primary	2. Primary	3. Unemployed	3. Unemployed	3. Unemployed	3. Unemployed	2. Urban	2. Urban	2. Between 100,000 and 500,000 shillings	2. Between 100,000 and 500,000 shillings	2. Parents	0	1	0	0	0		1. Less than 1km	1. Less than 1km	1. Free	1. Free	1. Yes	1. Yes	1. Yes	2. No	2. No	2. No	2. No	0	2. Negative	2. Negative	2. No	2. No	2. No	2. No	4. Healthcare workers		2. No
2022-08-13 11:39:49	2022-08-13 11:47:26	2022-08-13 11:39:00	67	20	2. Married	2. Married	1. Anglican	1. Anglican		2. Primary	2. Primary	2. Primary	2. Primary	3. Unemployed	3. Unemployed	3. Unemployed	3. Unemployed	1. Rural	1. Rural	1. Less than 100,000 shillings	1. Less than 100,000 shillings	1. Spouse	1	0	0	0	0		2. 1-5km	2. 1-5km	1. Free	1. Free	2. No	2. No	2. No	2. No	1. Yes	1. Yes	2. No	0	2. Negative	2. Negative	2. No	2. No	2. No	2. No	4. Healthcare workers		2. No
2022-08-13 11:49:11	2022-08-13 11:53:34	2022-08-13 11:49:00	68	28	2. Married	2. Married	3. Muslim	3. Muslim		2. Primary	2. Primary	4. Tertiary	4. Tertiary	2. Informal employment	2. Informal employment	1. Formal employment	1. Formal employment	1. Rural	1. Rural	1. Less than 100,000 shillings	1. Less than 100,000 shillings	1. Spouse	1	0	0	0	0		3. >5km	3. >5km	1. Free	1. Free	1. Yes	1. Yes	2. No	2. No	1. Yes	1. Yes	1. Yes	1	2. Negative	2. Negative	1. Yes	2. No	2. No	1. Yes	4. Healthcare workers		1. Yes
2022-08-13 11:53:43	2022-08-13 11:58:31	2022-08-13 11:53:00	69	31	3. Divorced	3. Divorced	1. Anglican	1. Anglican		3. Secondary	3. Secondary	2. Primary	2. Primary	3. Unemployed	3. Unemployed	3. Unemployed	3. Unemployed	1. Rural	1. Rural	1. Less than 100,000 shillings	1. Less than 100,000 shillings	2. Parents	0	1	0	0	0		1. Less than 1km	1. Less than 1km	1. Free	1. Free	1. Yes	2. No	2. No	2. No	2. No	2. No	2. No	0	1. Positive	1. Positive	1. Yes	2. No	2. No	1. Yes	4. Healthcare workers		2. No
2022-08-13 12:34:52	2022-08-13 12:38:53	2022-08-13 12:34:00	71	18	1. Single	1. Single	3. Muslim	3. Muslim		3. Secondary	3. Secondary	3. Secondary	3. Secondary	3. Unemployed	3. Unemployed	2. Informal employment	2. Informal employment	2. Urban	2. Urban	1. Less than 100,000 shillings	1. Less than 100,000 shillings	2. Parents	0	1	0	0	0		1. Less than 1km	1. Less than 1km	1. Free	1. Free	2. No	2. No	1. Yes	1. Yes	1. Yes	1. Yes	2. No	0	2. Negative	2. Negative	1. Yes	1. Yes	2. No	1. Yes	4. Healthcare workers		2. No
2022-08-13 12:39:12	2022-08-13 12:45:38	2022-08-13 12:39:00	72	15	1. Single	1. Single	1. Anglican	1. Anglican		2. Primary	2. Primary	2. Primary	2. Primary	3. Unemployed	3. Unemployed	3. Unemployed	3. Unemployed	1. Rural	1. Rural	1. Less than 100,000 shillings	1. Less than 100,000 shillings	2. Parents	0	1	0	0	0		2. 1-5km	2. 1-5km	1. Free	1. Free	2. No	1. Yes	1. Yes	2. No	2. No	2. No	2. No	0	2. Negative	2. Negative	2. No	2. No	2. No	2. No	4. Healthcare workers		2. No
2022-08-13 12:49:29	2022-08-13 12:54:12	2022-08-13 12:49:00	73	29	2. Married	2. Married	3. Muslim	3. Muslim		3. Secondary	3. Secondary	4. Tertiary	4. Tertiary	3. Unemployed	3. Unemployed	1. Formal employment	1. Formal employment	2. Urban	2. Urban	3. Above 500,000 shillings	3. Above 500,000 shillings	1. Spouse	1	0	0	0	0		1. Less than 1km	1. Less than 1km	1. Free	1. Free	1. Yes	1. Yes	1. Yes	1. Yes	1. Yes	1. Yes	1. Yes	2	1. Positive	1. Positive	1. Yes	1. Yes	2. No	1. Yes	4. Healthcare workers		1. Yes
2022-08-13 12:55:09	2022-08-13 12:59:52	2022-08-13 12:55:00	74	35	2. Married	2. Married	5. SDA	5. SDA		3. Secondary	3. Secondary	2. Primary	2. Primary	2. Informal employment	2. Informal employment	3. Unemployed	3. Unemployed	2. Urban	2. Urban	2. Between 100,000 and 500,000 shillings	2. Between 100,000 and 500,000 shillings	1. Spouse	1	0	0	0	0		3. >5km	3. >5km	1. Free	1. Free	2. No	2. No	2. No	2. No	2. No	2. No	2. No	0	2. Negative	2. Negative	1. Yes	1. Yes	2. No	2. No	4. Healthcare workers		1. Yes
2022-08-13 13:01:23	2022-08-13 13:07:10	2022-08-13 13:01:00	75	20	2. Married	2. Married	2. Catholic	2. Catholic		4. Tertiary	4. Tertiary	4. Tertiary	4. Tertiary	1. Formal employment	1. Formal employment	1. Formal employment	1. Formal employment	1. Rural	1. Rural	3. Above 500,000 shillings	3. Above 500,000 shillings	1. Spouse	1	0	0	0	0		1. Less than 1km	1. Less than 1km	1. Free	1. Free	1. Yes	1. Yes	1. Yes	1. Yes	1. Yes	1. Yes	1. Yes	3	2. Negative	2. Negative	1. Yes	1. Yes	2. No	1. Yes	4. Healthcare workers		1. Yes
2022-08-13 08:50:26	2022-08-13 08:59:59	2022-08-13 08:50:00	40	30	1. Single	1. Single	3. Muslim	3. Muslim		3. Secondary	3. Secondary	3. Secondary	3. Secondary	2. Informal employment	2. Informal employment	2. Informal employment	2. Informal employment	2. Urban	2. Urban	1. Less than 100,000 shillings	1. Less than 100,000 shillings	3. Relatives 4. Friends	0	0	1	1	0		1. Less than 1km	1. Less than 1km	1. Free	1. Free	2. No	1. Yes	1. Yes	1. Yes	2. No	1. Yes	2. No	0	2. Negative	2. Negative	1. Yes	2. No	2. No	2. No	2. Radio		1. Yes
2022-08-13 09:09:00	2022-08-13 09:20:00	2022-08-13 09:09:00	41	38	2. Married	2. Married	1. Anglican	1. Anglican		3. Secondary	3. Secondary	4. Tertiary	4. Tertiary	3. Unemployed	3. Unemployed	1. Formal employment	1. Formal employment	2. Urban	2. Urban	3. Above 500,000 shillings	3. Above 500,000 shillings	1. Spouse 3. Relatives	1	0	1	0	0		3. >5km	3. >5km	1. Free	1. Free	2. No	2. No	1. Yes	1. Yes	1. Yes	1. Yes	1. Yes	2	2. Negative	2. Negative	2. No	1. Yes	2. No	2. No	2. Radio		1. Yes
2022-08-13 09:27:13	2022-08-13 09:35:13	2022-08-13 09:27:00	42	28	2. Married	2. Married	1. Anglican	1. Anglican		3. Secondary	3. Secondary	3. Secondary	3. Secondary	1. Formal employment	1. Formal employment	2. Informal employment	2. Informal employment	1. Rural	1. Rural	2. Between 100,000 and 500,000 shillings	2. Between 100,000 and 500,000 shillings	1. Spouse	1	0	0	0	0		2. 1-5km	2. 1-5km	1. Free	1. Free	2. No	1. Yes	1. Yes	1. Yes	1. Yes	1. Yes	2. No	0	2. Negative	2. Negative	1. Yes	1. Yes	2. No	2. No	2. Radio		1. Yes
2022-08-13 09:43:39	2022-08-13 09:52:20	2022-08-13 09:43:00	43	23	2. Married	2. Married	3. Muslim	3. Muslim		3. Secondary	3. Secondary	4. Tertiary	4. Tertiary	1. Formal employment	1. Formal employment	1. Formal employment	1. Formal employment	2. Urban	2. Urban	2. Between 100,000 and 500,000 shillings	2. Between 100,000 and 500,000 shillings	1. Spouse	1	0	0	0	0		1. Less than 1km	1. Less than 1km	1. Free	1. Free	2. No	1. Yes	1. Yes	1. Yes	1. Yes	1. Yes	1. Yes	5	2. Negative	2. Negative	2. No	1. Yes	1. Yes	1. Yes	1. TV		1. Yes
2022-08-13 09:58:54	2022-08-13 10:06:01	2022-08-13 09:58:00	43	20	1. Single	1. Single	3. Muslim	3. Muslim		3. Secondary	3. Secondary	3. Secondary	3. Secondary	3. Unemployed	3. Unemployed	2. Informal employment	2. Informal employment	1. Rural	1. Rural	1. Less than 100,000 shillings	1. Less than 100,000 shillings	2. Parents	0	1	0	0	0		3. >5km	3. >5km	1. Free	1. Free	2. No	1. Yes	2. No	1. Yes	1. Yes	1. Yes	2. No	0	2. Negative	2. Negative	1. Yes	2. No	2. No	2. No	2. Radio		1. Yes
2022-08-13 10:12:50	2022-08-13 10:18:51	2022-08-13 10:12:00	44	27	2. Married	2. Married	3. Muslim	3. Muslim		2. Primary	2. Primary	2. Primary	2. Primary	3. Unemployed	3. Unemployed	2. Informal employment	2. Informal employment	1. Rural	1. Rural	2. Between 100,000 and 500,000 shillings	2. Between 100,000 and 500,000 shillings	1. Spouse 3. Relatives	1	0	1	0	0		2. 1-5km	2. 1-5km	1. Free	1. Free	2. No	1. Yes	1. Yes	1. Yes	1. Yes	1. Yes	1. Yes	1	2. Negative	2. Negative	1. Yes	1. Yes	2. No	2. No	2. Radio		1. Yes
2022-08-13 10:25:16	2022-08-13 10:30:23	2022-08-13 10:25:00	45	28	2. Married	2. Married	3. Muslim	3. Muslim		3. Secondary	3. Secondary	2. Primary	2. Primary	3. Unemployed	3. Unemployed	2. Informal employment	2. Informal employment	2. Urban	2. Urban	2. Between 100,000 and 500,000 shillings	2. Between 100,000 and 500,000 shillings	1. Spouse	1	0	0	0	0		2. 1-5km	2. 1-5km	1. Free	1. Free	2. No	1. Yes	1. Yes	1. Yes	1. Yes	1. Yes	2. No	0	2. Negative	2. Negative	1. Yes	2. No	2. No	2. No	2. Radio		1. Yes
2022-08-13 10:39:10	2022-08-13 10:43:48	2022-08-13 10:39:00	46	34	2. Married	2. Married	1. Anglican	1. Anglican		3. Secondary	3. Secondary	3. Secondary	3. Secondary	2. Informal employment	2. Informal employment	2. Informal employment	2. Informal employment	2. Urban	2. Urban	2. Between 100,000 and 500,000 shillings	2. Between 100,000 and 500,000 shillings	1. Spouse 3. Relatives	1	0	1	0	0		2. 1-5km	2. 1-5km	1. Free	1. Free	2. No	1. Yes	2. No	1. Yes	1. Yes	1. Yes	1. Yes	2	2. Negative	2. Negative	1. Yes	1. Yes	2. No	2. No	1. TV		1. Yes
2022-08-13 10:48:53	2022-08-13 10:58:39	2022-08-13 10:48:00	48	22	2. Married	2. Married	2. Catholic	2. Catholic		2. Primary	2. Primary	4. Tertiary	4. Tertiary	2. Informal employment	2. Informal employment	1. Formal employment	1. Formal employment	2. Urban	2. Urban	3. Above 500,000 shillings	3. Above 500,000 shillings	1. Spouse	1	0	0	0	0		1. Less than 1km	1. Less than 1km	1. Free	1. Free	2. No	1. Yes	2. No	1. Yes	1. Yes	1. Yes	1. Yes	1	2. Negative	2. Negative	1. Yes	1. Yes	2. No	2. No	1. TV		1. Yes
2022-08-13 11:00:51	2022-08-13 11:08:12	2022-08-13 11:00:00	48	36	2. Married	2. Married	1. Anglican	1. Anglican		3. Secondary	3. Secondary	3. Secondary	3. Secondary	2. Informal employment	2. Informal employment	2. Informal employment	2. Informal employment	1. Rural	1. Rural	2. Between 100,000 and 500,000 shillings	2. Between 100,000 and 500,000 shillings	1. Spouse	1	0	0	0	0		2. 1-5km	2. 1-5km	1. Free	1. Free	2. No	1. Yes	2. No	1. Yes	1. Yes	1. Yes	1. Yes	3	2. Negative	2. Negative	1. Yes	2. No	2. No	2. No	2. Radio		1. Yes
2022-08-13 12:57:56	2022-08-13 13:02:44	2022-08-13 12:57:00	42	35	2. Married	2. Married	4. Born again	4. Born again		1. None	1. None	3. Secondary	3. Secondary	2. Informal employment	2. Informal employment	2. Informal employment	2. Informal employment	2. Urban	2. Urban	2. Between 100,000 and 500,000 shillings	2. Between 100,000 and 500,000 shillings	1. Spouse	1	0	0	0	0		1. Less than 1km	1. Less than 1km	1. Free	1. Free	1. Yes	1. Yes	2. No	2. No	1. Yes	1. Yes	1. Yes	3	2. Negative	2. Negative	1. Yes	1. Yes	2. No	2. No	1. TV		1. Yes
2022-08-13 13:30:12	2022-08-13 13:44:55	2022-08-13 13:30:00	43	19	4. Cohabiting	4. Cohabiting	3. Muslim	3. Muslim		3. Secondary	3. Secondary	3. Secondary	3. Secondary	3. Unemployed	3. Unemployed	2. Informal employment	2. Informal employment	1. Rural	1. Rural	1. Less than 100,000 shillings	1. Less than 100,000 shillings	1. Spouse	1	0	0	0	0		2. 1-5km	2. 1-5km	1. Free	1. Free	1. Yes	1. Yes	1. Yes	1. Yes	1. Yes	2. No	1. Yes	3	2. Negative	2. Negative	1. Yes	2. No	2. No	2. No	5. Village health teams/community health volunteers		1. Yes
2022-08-13 13:45:01	2022-08-13 14:33:32	2022-08-13 13:50:00	44	30	2. Married	2. Married	4. Born again	4. Born again		2. Primary	2. Primary	3. Secondary	3. Secondary	2. Informal employment	2. Informal employment	2. Informal employment	2. Informal employment	2. Urban	2. Urban	2. Between 100,000 and 500,000 shillings	2. Between 100,000 and 500,000 shillings	1. Spouse	1	0	0	0	0		3. >5km	3. >5km	2. Affordable	2. Affordable	1. Yes	1. Yes	2. No	1. Yes	1. Yes	1. Yes	1. Yes	1	1. Positive	1. Positive	1. Yes	2. No	2. No	2. No	2. Radio		2. No
2022-08-13 14:33:34	2022-08-13 14:38:33	2022-08-13 14:33:00	45	40	2. Married	2. Married	1. Anglican	1. Anglican		4. Tertiary	4. Tertiary	4. Tertiary	4. Tertiary	1. Formal employment	1. Formal employment	1. Formal employment	1. Formal employment	2. Urban	2. Urban	3. Above 500,000 shillings	3. Above 500,000 shillings	1. Spouse	1	0	0	0	0		1. Less than 1km	1. Less than 1km	2. Affordable	2. Affordable	1. Yes	1. Yes	1. Yes	1. Yes	1. Yes	1. Yes	1. Yes	4	2. Negative	2. Negative	2. No	1. Yes	1. Yes	1. Yes	4. Healthcare workers		1. Yes
2022-08-13 17:12:39	2022-08-13 17:19:07	2022-08-13 17:12:00	46	28	3. Divorced	3. Divorced	4. Born again	4. Born again		3. Secondary	3. Secondary	3. Secondary	3. Secondary	2. Informal employment	2. Informal employment	1. Formal employment	1. Formal employment	2. Urban	2. Urban	2. Between 100,000 and 500,000 shillings	2. Between 100,000 and 500,000 shillings	3. Relatives	0	0	1	0	0		2. 1-5km	2. 1-5km	1. Free	1. Free	2. No	2. No	2. No	2. No	2. No	1. Yes	2. No	0	2. Negative	2. Negative	1. Yes	2. No	2. No	1. Yes	4. Healthcare workers		1. Yes
2022-08-13 11:11:52	2022-08-13 11:18:30	2022-08-13 11:11:00	32	27	1. Single	1. Single	2. Catholic	2. Catholic		3. Secondary	3. Secondary	2. Primary	2. Primary	2. Informal employment	2. Informal employment	2. Informal employment	2. Informal employment	1. Rural	1. Rural	2. Between 100,000 and 500,000 shillings	2. Between 100,000 and 500,000 shillings	1. Spouse	1	0	0	0	0		2. 1-5km	2. 1-5km	1. Free	1. Free	1. Yes	1. Yes	1. Yes	1. Yes	1. Yes	1. Yes	1. Yes	5	2. Negative	2. Negative	1. Yes	2. No	2. No	2. No	2. Radio		1. Yes
2022-08-13 11:40:12	2022-08-13 11:42:51	2022-08-13 11:40:00	33	26	4. Cohabiting	4. Cohabiting	2. Catholic	2. Catholic		3. Secondary	3. Secondary	4. Tertiary	4. Tertiary	3. Unemployed	3. Unemployed	2. Informal employment	2. Informal employment	1. Rural	1. Rural	2. Between 100,000 and 500,000 shillings	2. Between 100,000 and 500,000 shillings	3. Relatives	0	0	1	0	0		2. 1-5km	2. 1-5km	1. Free	1. Free	1. Yes	2. No	2. No	2. No	2. No	2. No	2. No	1	2. Negative	2. Negative	1. Yes	1. Yes	1. Yes	1. Yes	4. Healthcare workers		1. Yes
2022-08-13 11:43:01	2022-08-13 11:55:40	2022-08-13 11:43:00	34	24	4. Cohabiting	4. Cohabiting	2. Catholic	2. Catholic		2. Primary	2. Primary	3. Secondary	3. Secondary	2. Informal employment	2. Informal employment	2. Informal employment	2. Informal employment	2. Urban	2. Urban	2. Between 100,000 and 500,000 shillings	2. Between 100,000 and 500,000 shillings	2. Parents	0	1	0	0	0		2. 1-5km	2. 1-5km	2. Affordable	2. Affordable	1. Yes	1. Yes	1. Yes	1. Yes	1. Yes	1. Yes	1. Yes	5	2. Negative	2. Negative	1. Yes	2. No	1. Yes	2. No	4. Healthcare workers		1. Yes
2022-08-13 12:21:19	2022-08-13 12:27:42	2022-08-13 12:21:00	35	27	2. Married	2. Married	1. Anglican	1. Anglican		2. Primary	2. Primary	3. Secondary	3. Secondary	1. Formal employment	1. Formal employment	2. Informal employment	2. Informal employment	2. Urban	2. Urban	2. Between 100,000 and 500,000 shillings	2. Between 100,000 and 500,000 shillings	2. Parents	0	1	0	0	0		2. 1-5km	2. 1-5km	1. Free	1. Free	1. Yes	2. No	1. Yes	1. Yes	1. Yes	1. Yes	2. No	0	2. Negative	2. Negative	1. Yes	2. No	1. Yes	2. No	4. Healthcare workers		2. No
2022-08-13 12:43:51	2022-08-13 12:46:52	2022-08-13 12:43:00	40	27	2. Married	2. Married	1. Anglican	1. Anglican		2. Primary	2. Primary	2. Primary	2. Primary	2. Informal employment	2. Informal employment	2. Informal employment	2. Informal employment	2. Urban	2. Urban	2. Between 100,000 and 500,000 shillings	2. Between 100,000 and 500,000 shillings	3. Relatives 1. Spouse	1	0	1	0	0		2. 1-5km	2. 1-5km	2. Affordable	2. Affordable	1. Yes	2. No	1. Yes	2. No	1. Yes	1. Yes	2. No	0	2. Negative	2. Negative	1. Yes	2. No	2. No	2. No	4. Healthcare workers		2. No
2022-08-13 13:07:20	2022-08-13 13:10:32	2022-08-13 13:07:00	40	40	2. Married	2. Married	4. Born again	4. Born again		3. Secondary	3. Secondary	4. Tertiary	4. Tertiary	3. Unemployed	3. Unemployed	1. Formal employment	1. Formal employment	2. Urban	2. Urban	2. Between 100,000 and 500,000 shillings	2. Between 100,000 and 500,000 shillings	3. Relatives	0	0	1	0	0		1. Less than 1km	1. Less than 1km	2. Affordable	2. Affordable	1. Yes	2. No	2. No	2. No	2. No	2. No	2. No	0	2. Negative	2. Negative	2. No	2. No	2. No	1. Yes	4. Healthcare workers		2. No
2022-08-13 13:32:30	2022-08-13 13:36:16	2022-08-13 13:32:00	43	36	2. Married	2. Married	2. Catholic	2. Catholic		3. Secondary	3. Secondary	3. Secondary	3. Secondary	3. Unemployed	3. Unemployed	3. Unemployed	3. Unemployed	2. Urban	2. Urban	2. Between 100,000 and 500,000 shillings	2. Between 100,000 and 500,000 shillings	3. Relatives 1. Spouse	1	0	1	0	0		2. 1-5km	2. 1-5km	2. Affordable	2. Affordable	2. No	2. No	2. No	2. No	2. No	2. No	2. No	0	2. Negative	2. Negative	2. No	2. No	2. No	2. No	4. Healthcare workers		2. No
2022-08-13 13:36:31	2022-08-13 13:39:30	2022-08-13 13:36:00	43	33	3. Divorced	3. Divorced	5. SDA	5. SDA		2. Primary	2. Primary	4. Tertiary	4. Tertiary	2. Informal employment	2. Informal employment	2. Informal employment	2. Informal employment	2. Urban	2. Urban	2. Between 100,000 and 500,000 shillings	2. Between 100,000 and 500,000 shillings	1. Spouse	1	0	0	0	0		1. Less than 1km	1. Less than 1km	1. Free	1. Free	1. Yes	2. No	2. No	2. No	2. No	2. No	2. No	0	2. Negative	2. Negative	2. No	2. No	2. No	2. No	4. Healthcare workers		2. No
2022-08-13 14:01:21	2022-08-13 14:05:26	2022-08-13 14:01:00	44	36	2. Married	2. Married	3. Muslim	3. Muslim		3. Secondary	3. Secondary	4. Tertiary	4. Tertiary	2. Informal employment	2. Informal employment	2. Informal employment	2. Informal employment	2. Urban	2. Urban	2. Between 100,000 and 500,000 shillings	2. Between 100,000 and 500,000 shillings	1. Spouse	1	0	0	0	0		2. 1-5km	2. 1-5km	3. Unaffordable	3. Unaffordable	1. Yes	1. Yes	1. Yes	2. No	2. No	2. No	2. No	0	1. Positive	1. Positive	2. No	2. No	2. No	2. No	4. Healthcare workers		1. Yes
2022-08-13 09:07:06	2022-08-13 09:13:21	2022-08-13 09:07:00		20	2. Married	2. Married	3. Muslim	3. Muslim		3. Secondary	3. Secondary	4. Tertiary	4. Tertiary	3. Unemployed	3. Unemployed	2. Informal employment	2. Informal employment	2. Urban	2. Urban	2. Between 100,000 and 500,000 shillings	2. Between 100,000 and 500,000 shillings	1. Spouse	1	0	0	0	0		1. Less than 1km	1. Less than 1km	1. Free	1. Free	1. Yes	1. Yes	1. Yes	1. Yes	1. Yes	1. Yes	2. No	0	2. Negative	2. Negative	2. No	1. Yes	2. No	2. No	1. TV		1. Yes
2022-08-13 09:14:00	2022-08-13 09:33:53	2022-08-13 09:14:00		18	2. Married	2. Married	1. Anglican	1. Anglican		3. Secondary	3. Secondary	3. Secondary	3. Secondary	2. Informal employment	2. Informal employment	1. Formal employment	1. Formal employment	1. Rural	1. Rural	2. Between 100,000 and 500,000 shillings	2. Between 100,000 and 500,000 shillings	1. Spouse	1	0	0	0	0		2. 1-5km	2. 1-5km	1. Free	1. Free	1. Yes	1. Yes	1. Yes	1. Yes	1. Yes	1. Yes	1. Yes	5	2. Negative	2. Negative	1. Yes	1. Yes	1. Yes	2. No	1. TV		1. Yes
2022-08-13 09:42:48	2022-08-13 09:49:02	2022-08-13 09:42:00		22	4. Cohabiting	4. Cohabiting	2. Catholic	2. Catholic		2. Primary	2. Primary	1. None	1. None	3. Unemployed	3. Unemployed	3. Unemployed	3. Unemployed	2. Urban	2. Urban	1. Less than 100,000 shillings	1. Less than 100,000 shillings	3. Relatives	0	0	1	0	0		1. Less than 1km	1. Less than 1km	1. Free	1. Free	2. No	2. No	2. No	2. No	1. Yes	1. Yes	2. No	0	2. Negative	2. Negative	2. No	2. No	2. No	2. No	2. Radio		1. Yes
2022-08-13 09:54:03	2022-08-13 10:01:11	2022-08-13 09:54:00		26	2. Married	2. Married	1. Anglican	1. Anglican		2. Primary	2. Primary	3. Secondary	3. Secondary	2. Informal employment	2. Informal employment	2. Informal employment	2. Informal employment	1. Rural	1. Rural	1. Less than 100,000 shillings	1. Less than 100,000 shillings	1. Spouse	1	0	0	0	0		1. Less than 1km	1. Less than 1km	1. Free	1. Free	1. Yes	1. Yes	1. Yes	1. Yes	1. Yes	1. Yes	2. No	0	2. Negative	2. Negative	2. No	2. No	2. No	2. No	2. Radio		1. Yes
2022-08-13 10:09:12	2022-08-13 10:15:40	2022-08-13 10:09:00		30	2. Married	2. Married	3. Muslim	3. Muslim		2. Primary	2. Primary	3. Secondary	3. Secondary	2. Informal employment	2. Informal employment	2. Informal employment	2. Informal employment	1. Rural	1. Rural	1. Less than 100,000 shillings	1. Less than 100,000 shillings	1. Spouse	1	0	0	0	0		1. Less than 1km	1. Less than 1km	1. Free	1. Free	1. Yes	1. Yes	1. Yes	1. Yes	1. Yes	1. Yes	1. Yes	2	2. Negative	2. Negative	1. Yes	2. No	1. Yes	2. No	2. Radio		1. Yes
2022-08-13 10:21:29	2022-08-13 10:25:57	2022-08-13 10:21:00		26	2. Married	2. Married	1. Anglican	1. Anglican		2. Primary	2. Primary	2. Primary	2. Primary	3. Unemployed	3. Unemployed	2. Informal employment	2. Informal employment	2. Urban	2. Urban	1. Less than 100,000 shillings	1. Less than 100,000 shillings	1. Spouse	1	0	0	0	0		1. Less than 1km	1. Less than 1km	1. Free	1. Free	1. Yes	1. Yes	1. Yes	1. Yes	1. Yes	1. Yes	1. Yes	1	2. Negative	2. Negative	1. Yes	1. Yes	2. No	2. No	1. TV		1. Yes
2022-08-13 10:28:28	2022-08-13 10:41:56	2022-08-13 10:28:00		22	2. Married	2. Married	3. Muslim	3. Muslim		3. Secondary	3. Secondary	3. Secondary	3. Secondary	2. Informal employment	2. Informal employment	2. Informal employment	2. Informal employment	1. Rural	1. Rural	1. Less than 100,000 shillings	1. Less than 100,000 shillings	1. Spouse	1	0	0	0	0		2. 1-5km	2. 1-5km	1. Free	1. Free	1. Yes	1. Yes	1. Yes	1. Yes	1. Yes	1. Yes	1. Yes	3	2. Negative	2. Negative	2. No	1. Yes	2. No	2. No	1. TV		1. Yes
2022-08-13 10:48:15	2022-08-13 10:57:36	2022-08-13 10:48:00		20	2. Married	2. Married	1. Anglican	1. Anglican		2. Primary	2. Primary	2. Primary	2. Primary	3. Unemployed	3. Unemployed	2. Informal employment	2. Informal employment	1. Rural	1. Rural	1. Less than 100,000 shillings	1. Less than 100,000 shillings	1. Spouse	1	0	0	0	0		2. 1-5km	2. 1-5km	1. Free	1. Free	1. Yes	1. Yes	1. Yes	1. Yes	1. Yes	1. Yes	1. Yes	1	2. Negative	2. Negative	1. Yes	2. No	1. Yes	2. No	2. Radio		1. Yes
2022-08-13 11:13:28	2022-08-13 11:17:40	2022-08-13 11:13:00		32	2. Married	2. Married	1. Anglican	1. Anglican		2. Primary	2. Primary	1. None	1. None	2. Informal employment	2. Informal employment	2. Informal employment	2. Informal employment	1. Rural	1. Rural	1. Less than 100,000 shillings	1. Less than 100,000 shillings	1. Spouse	1	0	0	0	0		3. >5km	3. >5km	1. Free	1. Free	1. Yes	2. No	1. Yes	1. Yes	1. Yes	1. Yes	2. No	0	2. Negative	2. Negative	1. Yes	2. No	2. No	2. No	5. Village health teams/community health volunteers		1. Yes
2022-08-13 11:17:46	2022-08-13 11:22:37	2022-08-13 11:17:00		22	2. Married	2. Married	3. Muslim	3. Muslim		3. Secondary	3. Secondary	3. Secondary	3. Secondary	2. Informal employment	2. Informal employment	2. Informal employment	2. Informal employment	2. Urban	2. Urban	2. Between 100,000 and 500,000 shillings	2. Between 100,000 and 500,000 shillings	1. Spouse	1	0	0	0	0		1. Less than 1km	1. Less than 1km	2. Affordable	2. Affordable	1. Yes	2. No	1. Yes	1. Yes	1. Yes	1. Yes	1. Yes	2	2. Negative	2. Negative	1. Yes	1. Yes	1. Yes	1. Yes	1. TV		1. Yes
2022-08-13 10:54:30	2022-08-13 11:11:49	2022-08-13 10:54:00	27	23	1. Single	1. Single	3. Muslim	3. Muslim		3. Secondary	3. Secondary	4. Tertiary	4. Tertiary	2. Informal employment	2. Informal employment	2. Informal employment	2. Informal employment	2. Urban	2. Urban	3. Above 500,000 shillings	3. Above 500,000 shillings	2. Parents 3. Relatives	0	1	1	0	0		2. 1-5km	2. 1-5km	1. Free	1. Free	1. Yes	1. Yes	2. No	1. Yes	2. No	1. Yes	2. No	0	2. Negative	2. Negative	1. Yes	1. Yes	2. No	1. Yes	1. TV		2. No
2022-08-13 11:13:45	2022-08-13 11:32:27	2022-08-13 11:13:00	28	26	2. Married	2. Married	4. Born again	4. Born again		4. Tertiary	4. Tertiary	4. Tertiary	4. Tertiary	1. Formal employment	1. Formal employment	1. Formal employment	1. Formal employment	2. Urban	2. Urban	2. Between 100,000 and 500,000 shillings	2. Between 100,000 and 500,000 shillings	3. Relatives 1. Spouse	1	0	1	0	0		2. 1-5km	2. 1-5km	1. Free	1. Free	1. Yes	2. No	2. No	1. Yes	1. Yes	1. Yes	2. No	0	2. Negative	2. Negative	2. No	2. No	2. No	1. Yes	8. Internet		1. Yes
2022-08-13 16:14:41	2022-08-13 16:35:48	2022-08-13 16:14:00	29	23	2. Married	2. Married	5. SDA	5. SDA		2. Primary	2. Primary	2. Primary	2. Primary	3. Unemployed	3. Unemployed	3. Unemployed	3. Unemployed	2. Urban	2. Urban	1. Less than 100,000 shillings	1. Less than 100,000 shillings	1. Spouse	1	0	0	0	0		2. 1-5km	2. 1-5km	1. Free	1. Free	1. Yes	1. Yes	1. Yes	1. Yes	1. Yes	1. Yes	1. Yes	4	2. Negative	2. Negative	1. Yes	2. No	2. No	2. No	4. Healthcare workers		2. No
2022-08-13 16:38:26	2022-08-13 16:51:54	2022-08-13 16:38:00	30	24	2. Married	2. Married	3. Muslim	3. Muslim		3. Secondary	3. Secondary	3. Secondary	3. Secondary	3. Unemployed	3. Unemployed	1. Formal employment	1. Formal employment	1. Rural	1. Rural	3. Above 500,000 shillings	3. Above 500,000 shillings	1. Spouse 5. Others	1	0	0	0	1	Children	3. >5km	3. >5km	1. Free	1. Free	1. Yes	1. Yes	2. No	1. Yes	1. Yes	1. Yes	2. No	0	2. Negative	2. Negative	2. No	1. Yes	2. No	2. No	1. TV		1. Yes
2022-08-13 16:56:25	2022-08-13 18:50:05	2022-08-13 16:56:00	31	32	2. Married	2. Married	1. Anglican	1. Anglican		2. Primary	2. Primary	3. Secondary	3. Secondary	3. Unemployed	3. Unemployed	2. Informal employment	2. Informal employment	1. Rural	1. Rural	1. Less than 100,000 shillings	1. Less than 100,000 shillings	1. Spouse 5. Others	1	0	0	0	1	Children	3. >5km	3. >5km	1. Free	1. Free	1. Yes	1. Yes	1. Yes	1. Yes	1. Yes	1. Yes	1. Yes	1	2. Negative	2. Negative	1. Yes	1. Yes	2. No	2. No	4. Healthcare workers		1. Yes
2022-08-13 18:36:38	2022-08-13 18:56:57	2022-08-13 18:36:00	32	27	2. Married	2. Married	1. Anglican	1. Anglican		2. Primary	2. Primary	2. Primary	2. Primary	3. Unemployed	3. Unemployed	2. Informal employment	2. Informal employment	1. Rural	1. Rural	2. Between 100,000 and 500,000 shillings	2. Between 100,000 and 500,000 shillings	1. Spouse 5. Others	1	0	0	0	1	Children	3. >5km	3. >5km	1. Free	1. Free	1. Yes	1. Yes	2. No	1. Yes	1. Yes	1. Yes	2. No	0	2. Negative	2. Negative	1. Yes	2. No	2. No	1. Yes	2. Radio		2. No
2022-08-13 18:57:48	2022-08-13 19:12:36	2022-08-13 18:57:00	33	23	2. Married	2. Married	5. SDA	5. SDA		4. Tertiary	4. Tertiary	4. Tertiary	4. Tertiary	1. Formal employment	1. Formal employment	1. Formal employment	1. Formal employment	2. Urban	2. Urban	3. Above 500,000 shillings	3. Above 500,000 shillings	1. Spouse 5. Others	1	0	0	0	1	Maid	2. 1-5km	2. 1-5km	1. Free	1. Free	1. Yes	2. No	1. Yes	1. Yes	1. Yes	1. Yes	1. Yes	3	2. Negative	2. Negative	1. Yes	1. Yes	1. Yes	1. Yes	8. Internet		1. Yes
2022-08-14 09:01:30	2022-08-14 09:10:37	2022-08-14 09:01:00		28	2. Married	2. Married	2. Catholic	2. Catholic		3. Secondary	3. Secondary	3. Secondary	3. Secondary	2. Informal employment	2. Informal employment	2. Informal employment	2. Informal employment	2. Urban	2. Urban	1. Less than 100,000 shillings	1. Less than 100,000 shillings	1. Spouse	1	0	0	0	0		1. Less than 1km	1. Less than 1km	1. Free	1. Free	1. Yes	1. Yes	1. Yes	1. Yes	1. Yes	1. Yes	2. No	0	2. Negative	2. Negative	1. Yes	2. No	1. Yes	2. No	4. Healthcare workers		1. Yes
2022-08-14 09:14:40	2022-08-14 09:21:56	2022-08-14 09:14:00		38	2. Married	2. Married	4. Born again	4. Born again		3. Secondary	3. Secondary	3. Secondary	3. Secondary	3. Unemployed	3. Unemployed	1. Formal employment	1. Formal employment	1. Rural	1. Rural	1. Less than 100,000 shillings	1. Less than 100,000 shillings	1. Spouse	1	0	0	0	0		1. Less than 1km	1. Less than 1km	1. Free	1. Free	1. Yes	1. Yes	1. Yes	1. Yes	1. Yes	1. Yes	2. No	0	2. Negative	2. Negative	2. No	2. No	1. Yes	2. No	5. Village health teams/community health volunteers		1. Yes
2022-08-14 09:28:49	2022-08-14 09:35:51	2022-08-14 09:28:00		22	2. Married	2. Married	3. Muslim	3. Muslim		3. Secondary	3. Secondary	3. Secondary	3. Secondary	3. Unemployed	3. Unemployed	2. Informal employment	2. Informal employment	1. Rural	1. Rural	2. Between 100,000 and 500,000 shillings	2. Between 100,000 and 500,000 shillings	1. Spouse	1	0	0	0	0		1. Less than 1km	1. Less than 1km	1. Free	1. Free	1. Yes	1. Yes	1. Yes	1. Yes	1. Yes	1. Yes	2. No	0	2. Negative	2. Negative	1. Yes	2. No	1. Yes	2. No	2. Radio		1. Yes
2022-08-14 09:39:46	2022-08-14 09:45:35	2022-08-14 09:39:00		19	2. Married	2. Married	4. Born again	4. Born again		2. Primary	2. Primary	3. Secondary	3. Secondary	3. Unemployed	3. Unemployed	1. Formal employment	1. Formal employment	1. Rural	1. Rural	2. Between 100,000 and 500,000 shillings	2. Between 100,000 and 500,000 shillings	1. Spouse	1	0	0	0	0		2. 1-5km	2. 1-5km	1. Free	1. Free	1. Yes	1. Yes	1. Yes	1. Yes	1. Yes	1. Yes	1. Yes	1	2. Negative	2. Negative	1. Yes	2. No	2. No	2. No	2. Radio		1. Yes
2022-08-14 09:54:53	2022-08-14 10:00:17	2022-08-14 09:54:00		35	2. Married	2. Married	1. Anglican	1. Anglican		2. Primary	2. Primary	3. Secondary	3. Secondary	2. Informal employment	2. Informal employment	2. Informal employment	2. Informal employment	2. Urban	2. Urban	2. Between 100,000 and 500,000 shillings	2. Between 100,000 and 500,000 shillings	1. Spouse	1	0	0	0	0		1. Less than 1km	1. Less than 1km	1. Free	1. Free	1. Yes	1. Yes	1. Yes	1. Yes	1. Yes	1. Yes	1. Yes	1	2. Negative	2. Negative	1. Yes	1. Yes	2. No	2. No	1. TV		1. Yes
2022-08-14 10:09:32	2022-08-14 10:13:54	2022-08-14 10:09:00		25	2. Married	2. Married	1. Anglican	1. Anglican		3. Secondary	3. Secondary	2. Primary	2. Primary	2. Informal employment	2. Informal employment	2. Informal employment	2. Informal employment	1. Rural	1. Rural	1. Less than 100,000 shillings	1. Less than 100,000 shillings	1. Spouse	1	0	0	0	0		1. Less than 1km	1. Less than 1km	1. Free	1. Free	1. Yes	1. Yes	1. Yes	1. Yes	1. Yes	1. Yes	1. Yes	1	2. Negative	2. Negative	2. No	2. No	2. No	2. No	2. Radio		1. Yes
2022-08-14 10:19:48	2022-08-14 10:26:39	2022-08-14 10:19:00		28	2. Married	2. Married	1. Anglican	1. Anglican		2. Primary	2. Primary	3. Secondary	3. Secondary	3. Unemployed	3. Unemployed	2. Informal employment	2. Informal employment	1. Rural	1. Rural	1. Less than 100,000 shillings	1. Less than 100,000 shillings	1. Spouse	1	0	0	0	0		1. Less than 1km	1. Less than 1km	1. Free	1. Free	1. Yes	1. Yes	1. Yes	1. Yes	1. Yes	1. Yes	2. No	0	2. Negative	2. Negative	1. Yes	2. No	2. No	2. No	2. Radio		1. Yes
2022-08-14 10:31:22	2022-08-14 10:43:13	2022-08-14 10:31:00		31	2. Married	2. Married	3. Muslim	3. Muslim		4. Tertiary	4. Tertiary	4. Tertiary	4. Tertiary	1. Formal employment	1. Formal employment	1. Formal employment	1. Formal employment	2. Urban	2. Urban	2. Between 100,000 and 500,000 shillings	2. Between 100,000 and 500,000 shillings	1. Spouse	1	0	0	0	0		1. Less than 1km	1. Less than 1km	1. Free	1. Free	1. Yes	1. Yes	1. Yes	1. Yes	1. Yes	1. Yes	2. No	0	2. Negative	2. Negative	1. Yes	1. Yes	1. Yes	1. Yes	2. Radio		1. Yes
2022-08-14 10:52:58	2022-08-14 10:58:48	2022-08-14 10:52:00		22	2. Married	2. Married	3. Muslim	3. Muslim		3. Secondary	3. Secondary	4. Tertiary	4. Tertiary	2. Informal employment	2. Informal employment	1. Formal employment	1. Formal employment	2. Urban	2. Urban	2. Between 100,000 and 500,000 shillings	2. Between 100,000 and 500,000 shillings	1. Spouse	1	0	0	0	0		1. Less than 1km	1. Less than 1km	1. Free	1. Free	1. Yes	1. Yes	1. Yes	1. Yes	1. Yes	1. Yes	1. Yes	2	2. Negative	2. Negative	1. Yes	1. Yes	2. No	2. No	1. TV		1. Yes
2022-08-14 11:00:32	2022-08-14 11:05:31	2022-08-14 11:00:00		32	2. Married	2. Married	3. Muslim	3. Muslim		3. Secondary	3. Secondary	4. Tertiary	4. Tertiary	2. Informal employment	2. Informal employment	1. Formal employment	1. Formal employment	2. Urban	2. Urban	3. Above 500,000 shillings	3. Above 500,000 shillings	1. Spouse	1	0	0	0	0		1. Less than 1km	1. Less than 1km	1. Free	1. Free	1. Yes	1. Yes	1. Yes	1. Yes	1. Yes	1. Yes	1. Yes	1	2. Negative	2. Negative	1. Yes	1. Yes	2. No	2. No	1. TV		1. Yes
2022-08-14 11:08:30	2022-08-14 11:13:43	2022-08-14 11:08:00		25	2. Married	2. Married	4. Born again	4. Born again		3. Secondary	3. Secondary	3. Secondary	3. Secondary	2. Informal employment	2. Informal employment	2. Informal employment	2. Informal employment	2. Urban	2. Urban	2. Between 100,000 and 500,000 shillings	2. Between 100,000 and 500,000 shillings	1. Spouse 2. Parents	1	1	0	0	0		1. Less than 1km	1. Less than 1km	1. Free	1. Free	1. Yes	2. No	1. Yes	1. Yes	1. Yes	1. Yes	1. Yes	5	2. Negative	2. Negative	1. Yes	1. Yes	2. No	1. Yes	1. TV		1. Yes
2022-08-14 11:31:56	2022-08-14 11:36:26	2022-08-14 11:31:00		27	2. Married	2. Married	2. Catholic	2. Catholic		4. Tertiary	4. Tertiary	4. Tertiary	4. Tertiary	1. Formal employment	1. Formal employment	1. Formal employment	1. Formal employment	2. Urban	2. Urban	2. Between 100,000 and 500,000 shillings	2. Between 100,000 and 500,000 shillings	1. Spouse	1	0	0	0	0		2. 1-5km	2. 1-5km	1. Free	1. Free	1. Yes	1. Yes	2. No	1. Yes	1. Yes	1. Yes	1. Yes	1	2. Negative	2. Negative	1. Yes	1. Yes	2. No	1. Yes	1. TV		1. Yes
2022-08-14 14:46:12	2022-08-14 14:49:40	2022-08-14 14:46:00	53	25	4. Cohabiting	4. Cohabiting	3. Muslim	3. Muslim		2. Primary	2. Primary	2. Primary	2. Primary	2. Informal employment	2. Informal employment	2. Informal employment	2. Informal employment	2. Urban	2. Urban	2. Between 100,000 and 500,000 shillings	2. Between 100,000 and 500,000 shillings	3. Relatives 1. Spouse 2. Parents	1	1	1	0	0		2. 1-5km	2. 1-5km	1. Free	1. Free	1. Yes	1. Yes	1. Yes	1. Yes	1. Yes	1. Yes	1. Yes	2	1. Positive	1. Positive	1. Yes	2. No	2. No	1. Yes	5. Village health teams/community health volunteers		1. Yes
2022-08-14 14:50:14	2022-08-14 14:53:18	2022-08-14 14:50:00	54	33	2. Married	2. Married	2. Catholic	2. Catholic		3. Secondary	3. Secondary	3. Secondary	3. Secondary	2. Informal employment	2. Informal employment	2. Informal employment	2. Informal employment	1. Rural	1. Rural	2. Between 100,000 and 500,000 shillings	2. Between 100,000 and 500,000 shillings	2. Parents 1. Spouse	1	1	0	0	0		2. 1-5km	2. 1-5km	1. Free	1. Free	1. Yes	1. Yes	2. No	1. Yes	1. Yes	1. Yes	2. No	0	2. Negative	2. Negative	1. Yes	2. No	2. No	1. Yes	5. Village health teams/community health volunteers		1. Yes
2022-08-14 14:53:27	2022-08-14 14:57:54	2022-08-14 14:53:00	55	29	2. Married	2. Married	2. Catholic	2. Catholic		3. Secondary	3. Secondary	2. Primary	2. Primary	2. Informal employment	2. Informal employment	2. Informal employment	2. Informal employment	2. Urban	2. Urban	2. Between 100,000 and 500,000 shillings	2. Between 100,000 and 500,000 shillings	1. Spouse	1	0	0	0	0		2. 1-5km	2. 1-5km	1. Free	1. Free	1. Yes	1. Yes	1. Yes	2. No	2. No	2. No	2. No	0	2. Negative	2. Negative	2. No	2. No	2. No	2. No	5. Village health teams/community health volunteers		1. Yes
2022-08-14 09:40:21	2022-08-14 09:47:43	2022-08-14 09:40:00	49	19	2. Married	2. Married	1. Anglican	1. Anglican		2. Primary	2. Primary	3. Secondary	3. Secondary	3. Unemployed	3. Unemployed	2. Informal employment	2. Informal employment	1. Rural	1. Rural	1. Less than 100,000 shillings	1. Less than 100,000 shillings	1. Spouse	1	0	0	0	0		2. 1-5km	2. 1-5km	1. Free	1. Free	2. No	1. Yes	2. No	1. Yes	1. Yes	1. Yes	2. No	0	2. Negative	2. Negative	1. Yes	2. No	2. No	2. No	2. Radio		1. Yes
2022-08-14 09:52:23	2022-08-14 09:59:23	2022-08-14 09:52:00	50	26	2. Married	2. Married	1. Anglican	1. Anglican		2. Primary	2. Primary	2. Primary	2. Primary	3. Unemployed	3. Unemployed	2. Informal employment	2. Informal employment	1. Rural	1. Rural	1. Less than 100,000 shillings	1. Less than 100,000 shillings	1. Spouse	1	0	0	0	0		3. >5km	3. >5km	1. Free	1. Free	2. No	1. Yes	2. No	1. Yes	2. No	1. Yes	2. No	0	2. Negative	2. Negative	1. Yes	2. No	2. No	2. No	2. Radio		1. Yes
2022-08-14 10:06:01	2022-08-14 10:14:37	2022-08-14 10:06:00	51	32	2. Married	2. Married	3. Muslim	3. Muslim		3. Secondary	3. Secondary	4. Tertiary	4. Tertiary	1. Formal employment	1. Formal employment	2. Informal employment	2. Informal employment	2. Urban	2. Urban	2. Between 100,000 and 500,000 shillings	2. Between 100,000 and 500,000 shillings	1. Spouse	1	0	0	0	0		2. 1-5km	2. 1-5km	1. Free	1. Free	2. No	1. Yes	2. No	1. Yes	1. Yes	1. Yes	1. Yes	2	2. Negative	2. Negative	1. Yes	1. Yes	1. Yes	2. No	4. Healthcare workers		1. Yes
2022-08-14 10:19:19	2022-08-14 10:26:17	2022-08-14 10:19:00	51	21	2. Married	2. Married	4. Born again	4. Born again		3. Secondary	3. Secondary	4. Tertiary	4. Tertiary	3. Unemployed	3. Unemployed	2. Informal employment	2. Informal employment	2. Urban	2. Urban	2. Between 100,000 and 500,000 shillings	2. Between 100,000 and 500,000 shillings	1. Spouse 3. Relatives	1	0	1	0	0		2. 1-5km	2. 1-5km	1. Free	1. Free	2. No	1. Yes	2. No	1. Yes	1. Yes	1. Yes	2. No	0	2. Negative	2. Negative	1. Yes	2. No	2. No	2. No	2. Radio		1. Yes
2022-08-14 10:32:46	2022-08-14 10:39:52	2022-08-14 10:32:00	52	24	2. Married	2. Married	3. Muslim	3. Muslim		3. Secondary	3. Secondary	3. Secondary	3. Secondary	3. Unemployed	3. Unemployed	2. Informal employment	2. Informal employment	2. Urban	2. Urban	2. Between 100,000 and 500,000 shillings	2. Between 100,000 and 500,000 shillings	1. Spouse	1	0	0	0	0		1. Less than 1km	1. Less than 1km	1. Free	1. Free	2. No	1. Yes	2. No	1. Yes	2. No	1. Yes	2. No	0	2. Negative	2. Negative	1. Yes	2. No	2. No	2. No	2. Radio		1. Yes
2022-08-14 10:48:10	2022-08-14 10:56:12	2022-08-14 10:48:00	53	34	2. Married	2. Married	3. Muslim	3. Muslim		4. Tertiary	4. Tertiary	4. Tertiary	4. Tertiary	2. Informal employment	2. Informal employment	2. Informal employment	2. Informal employment	2. Urban	2. Urban	2. Between 100,000 and 500,000 shillings	2. Between 100,000 and 500,000 shillings	1. Spouse	1	0	0	0	0		2. 1-5km	2. 1-5km	1. Free	1. Free	2. No	1. Yes	2. No	1. Yes	1. Yes	1. Yes	2. No	0	2. Negative	2. Negative	1. Yes	2. No	2. No	1. Yes	2. Radio		1. Yes
2022-08-14 11:04:13	2022-08-14 11:12:09	2022-08-14 11:04:00	53	30	2. Married	2. Married	1. Anglican	1. Anglican		3. Secondary	3. Secondary	3. Secondary	3. Secondary	2. Informal employment	2. Informal employment	2. Informal employment	2. Informal employment	1. Rural	1. Rural	2. Between 100,000 and 500,000 shillings	2. Between 100,000 and 500,000 shillings	1. Spouse 3. Relatives	1	0	1	0	0		3. >5km	3. >5km	1. Free	1. Free	2. No	1. Yes	2. No	1. Yes	1. Yes	1. Yes	1. Yes	2	2. Negative	2. Negative	1. Yes	2. No	2. No	2. No	2. Radio		1. Yes
2022-08-14 11:13:29	2022-08-14 11:19:54	2022-08-14 11:13:00	54	22	2. Married	2. Married	4. Born again	4. Born again		4. Tertiary	4. Tertiary	4. Tertiary	4. Tertiary	1. Formal employment	1. Formal employment	1. Formal employment	1. Formal employment	2. Urban	2. Urban	2. Between 100,000 and 500,000 shillings	2. Between 100,000 and 500,000 shillings	1. Spouse	1	0	0	0	0		1. Less than 1km	1. Less than 1km	1. Free	1. Free	2. No	1. Yes	2. No	1. Yes	1. Yes	1. Yes	1. Yes	4	2. Negative	2. Negative	1. Yes	1. Yes	1. Yes	1. Yes	1. TV		1. Yes
2022-08-14 11:24:31	2022-08-14 11:35:26	2022-08-14 11:24:00	55	34	2. Married	2. Married	1. Anglican	1. Anglican		3. Secondary	3. Secondary	3. Secondary	3. Secondary	3. Unemployed	3. Unemployed	2. Informal employment	2. Informal employment	1. Rural	1. Rural	2. Between 100,000 and 500,000 shillings	2. Between 100,000 and 500,000 shillings	1. Spouse	1	0	0	0	0		3. >5km	3. >5km	1. Free	1. Free	2. No	1. Yes	2. No	1. Yes	1. Yes	1. Yes	1. Yes	1	2. Negative	2. Negative	1. Yes	2. No	2. No	2. No	2. Radio		1. Yes
2022-08-14 11:35:37	2022-08-14 11:42:07	2022-08-14 11:35:00	56	28	2. Married	2. Married	3. Muslim	3. Muslim		2. Primary	2. Primary	3. Secondary	3. Secondary	3. Unemployed	3. Unemployed	2. Informal employment	2. Informal employment	1. Rural	1. Rural	1. Less than 100,000 shillings	1. Less than 100,000 shillings	1. Spouse 3. Relatives	1	0	1	0	0		3. >5km	3. >5km	1. Free	1. Free	2. No	1. Yes	1. Yes	1. Yes	1. Yes	1. Yes	1. Yes	2	2. Negative	2. Negative	1. Yes	2. No	2. No	2. No	2. Radio		2. No
2022-08-14 09:15:24	2022-08-14 09:18:48	2022-08-14 09:15:00	76	39	3. Divorced	3. Divorced	1. Anglican	1. Anglican		3. Secondary	3. Secondary	4. Tertiary	4. Tertiary	1. Formal employment	1. Formal employment	1. Formal employment	1. Formal employment	2. Urban	2. Urban	3. Above 500,000 shillings	3. Above 500,000 shillings	2. Parents 3. Relatives	0	1	1	0	0		1. Less than 1km	1. Less than 1km	1. Free	1. Free	2. No	2. No	2. No	1. Yes	2. No	1. Yes	2. No	0	1. Positive	1. Positive	1. Yes	1. Yes	2. No	1. Yes	4. Healthcare workers		1. Yes
2022-08-14 09:19:10	2022-08-14 09:25:44	2022-08-14 09:21:00	77	32	2. Married	2. Married	1. Anglican	1. Anglican		4. Tertiary	4. Tertiary	4. Tertiary	4. Tertiary	3. Unemployed	3. Unemployed	1. Formal employment	1. Formal employment	2. Urban	2. Urban	2. Between 100,000 and 500,000 shillings	2. Between 100,000 and 500,000 shillings	1. Spouse	1	0	0	0	0		1. Less than 1km	1. Less than 1km	1. Free	1. Free	1. Yes	1. Yes	1. Yes	1. Yes	1. Yes	1. Yes	1. Yes	2	2. Negative	2. Negative	1. Yes	1. Yes	2. No	1. Yes	4. Healthcare workers		1. Yes
2022-08-14 09:27:43	2022-08-14 09:30:55	2022-08-14 09:27:00	78	21	2. Married	2. Married	2. Catholic	2. Catholic		3. Secondary	3. Secondary	2. Primary	2. Primary	2. Informal employment	2. Informal employment	2. Informal employment	2. Informal employment	1. Rural	1. Rural	1. Less than 100,000 shillings	1. Less than 100,000 shillings	1. Spouse	1	0	0	0	0		2. 1-5km	2. 1-5km	1. Free	1. Free	1. Yes	1. Yes	1. Yes	1. Yes	1. Yes	1. Yes	1. Yes	1	2. Negative	2. Negative	1. Yes	2. No	2. No	1. Yes	4. Healthcare workers		1. Yes
2022-08-14 09:35:05	2022-08-14 16:29:00	2022-08-14 09:35:00	79	18	1. Single	1. Single	3. Muslim	3. Muslim		3. Secondary	3. Secondary	2. Primary	2. Primary	3. Unemployed	3. Unemployed	3. Unemployed	3. Unemployed	2. Urban	2. Urban	1. Less than 100,000 shillings	1. Less than 100,000 shillings	2. Parents	0	1	0	0	0		2. 1-5km	2. 1-5km	1. Free	1. Free	2. No	2. No	1. Yes	2. No	2. No	2. No	2. No	0	3. Unknown	3. Unknown	1. Yes	1. Yes	2. No	1. Yes	4. Healthcare workers		1. Yes
2022-08-14 13:07:38	2022-08-14 13:13:03	2022-08-14 13:07:00	43	28	2. Married	2. Married	1. Anglican	1. Anglican		3. Secondary	3. Secondary	3. Secondary	3. Secondary	3. Unemployed	3. Unemployed	3. Unemployed	3. Unemployed	1. Rural	1. Rural	1. Less than 100,000 shillings	1. Less than 100,000 shillings	1. Spouse	1	0	0	0	0		1. Less than 1km	1. Less than 1km	1. Free	1. Free	1. Yes	1. Yes	1. Yes	1. Yes	1. Yes	1. Yes	2. No	0	1. Positive	1. Positive	1. Yes	2. No	2. No	2. No	4. Healthcare workers		1. Yes
2022-08-14 13:19:26	2022-08-14 13:25:56	2022-08-14 13:19:00	44	22	2. Married	2. Married	3. Muslim	3. Muslim		3. Secondary	3. Secondary	3. Secondary	3. Secondary	2. Informal employment	2. Informal employment	2. Informal employment	2. Informal employment	2. Urban	2. Urban	1. Less than 100,000 shillings	1. Less than 100,000 shillings	1. Spouse	1	0	0	0	0		1. Less than 1km	1. Less than 1km	1. Free	1. Free	1. Yes	1. Yes	1. Yes	1. Yes	1. Yes	1. Yes	1. Yes	2	2. Negative	2. Negative	1. Yes	1. Yes	1. Yes	1. Yes	4. Healthcare workers		1. Yes
2022-08-14 13:32:28	2022-08-14 13:38:42	2022-08-14 13:32:00	45	24	2. Married	2. Married	2. Catholic	2. Catholic		2. Primary	2. Primary	4. Tertiary	4. Tertiary	2. Informal employment	2. Informal employment	3. Unemployed	3. Unemployed	1. Rural	1. Rural	1. Less than 100,000 shillings	1. Less than 100,000 shillings	1. Spouse	1	0	0	0	0		1. Less than 1km	1. Less than 1km	1. Free	1. Free	1. Yes	1. Yes	1. Yes	1. Yes	1. Yes	1. Yes	1. Yes	3	2. Negative	2. Negative	1. Yes	2. No	2. No	1. Yes	4. Healthcare workers		1. Yes
2022-08-14 13:45:17	2022-08-14 13:56:16	2022-08-14 13:45:00	46	17	1. Single	1. Single	1. Anglican	1. Anglican		2. Primary	2. Primary	2. Primary	2. Primary	3. Unemployed	3. Unemployed	3. Unemployed	3. Unemployed	2. Urban	2. Urban	1. Less than 100,000 shillings	1. Less than 100,000 shillings	3. Relatives	0	0	1	0	0		1. Less than 1km	1. Less than 1km	1. Free	1. Free	1. Yes	1. Yes	2. No	2. No	2. No	2. No	2. No	0	2. Negative	2. Negative	2. No	2. No	2. No	2. No	4. Healthcare workers		1. Yes
2022-08-14 14:00:20	2022-08-14 14:06:36	2022-08-14 14:00:00	47	42	2. Married	2. Married	1. Anglican	1. Anglican		1. None	1. None	2. Primary	2. Primary	3. Unemployed	3. Unemployed	3. Unemployed	3. Unemployed	1. Rural	1. Rural	1. Less than 100,000 shillings	1. Less than 100,000 shillings	1. Spouse	1	0	0	0	0		2. 1-5km	2. 1-5km	1. Free	1. Free	1. Yes	1. Yes	1. Yes	1. Yes	1. Yes	1. Yes	1. Yes	1	2. Negative	2. Negative	1. Yes	2. No	2. No	2. No	4. Healthcare workers		1. Yes
2022-08-14 14:15:45	2022-08-14 14:27:27	2022-08-14 14:22:00	48	42	2. Married	2. Married	1. Anglican	1. Anglican		4. Tertiary	4. Tertiary	3. Secondary	3. Secondary	3. Unemployed	3. Unemployed	3. Unemployed	3. Unemployed	2. Urban	2. Urban	2. Between 100,000 and 500,000 shillings	2. Between 100,000 and 500,000 shillings	1. Spouse	1	0	0	0	0		1. Less than 1km	1. Less than 1km	1. Free	1. Free	1. Yes	1. Yes	2. No	2. No	2. No	2. No	2. No	0	1. Positive	1. Positive	2. No	2. No	2. No	1. Yes	4. Healthcare workers		1. Yes
2022-08-14 14:27:32	2022-08-14 14:31:32	2022-08-14 14:27:00	49	18	1. Single	1. Single	2. Catholic	2. Catholic		2. Primary	2. Primary	3. Secondary	3. Secondary	3. Unemployed	3. Unemployed	2. Informal employment	2. Informal employment	2. Urban	2. Urban	1. Less than 100,000 shillings	1. Less than 100,000 shillings	1. Spouse	1	0	0	0	0		3. >5km	3. >5km	1. Free	1. Free	2. No	2. No	2. No	2. No	2. No	2. No	2. No	0	2. Negative	2. Negative	2. No	2. No	2. No	1. Yes	4. Healthcare workers		1. Yes
2022-08-14 14:31:42	2022-08-14 14:34:50	2022-08-14 14:31:00	50	19	2. Married	2. Married	3. Muslim	3. Muslim		3. Secondary	3. Secondary	4. Tertiary	4. Tertiary	3. Unemployed	3. Unemployed	1. Formal employment	1. Formal employment	2. Urban	2. Urban	1. Less than 100,000 shillings	1. Less than 100,000 shillings	1. Spouse	1	0	0	0	0		2. 1-5km	2. 1-5km	2. Affordable	2. Affordable	1. Yes	1. Yes	1. Yes	1. Yes	1. Yes	1. Yes	1. Yes	2	2. Negative	2. Negative	1. Yes	1. Yes	2. No	1. Yes	4. Healthcare workers		1. Yes
2022-08-14 14:35:25	2022-08-14 14:40:26	2022-08-14 14:35:00	51	26	2. Married	2. Married	3. Muslim	3. Muslim		4. Tertiary	4. Tertiary	4. Tertiary	4. Tertiary	1. Formal employment	1. Formal employment	1. Formal employment	1. Formal employment	2. Urban	2. Urban	3. Above 500,000 shillings	3. Above 500,000 shillings	1. Spouse	1	0	0	0	0		1. Less than 1km	1. Less than 1km	1. Free	1. Free	1. Yes	1. Yes	1. Yes	1. Yes	1. Yes	1. Yes	1. Yes	1	2. Negative	2. Negative	1. Yes	1. Yes	2. No	1. Yes	4. Healthcare workers		1. Yes
2022-08-14 14:41:08	2022-08-14 15:13:25	2022-08-14 14:41:00	52	30	2. Married	2. Married	2. Catholic	2. Catholic		3. Secondary	3. Secondary	4. Tertiary	4. Tertiary	3. Unemployed	3. Unemployed	3. Unemployed	3. Unemployed	1. Rural	1. Rural	1. Less than 100,000 shillings	1. Less than 100,000 shillings	1. Spouse	1	0	0	0	0		1. Less than 1km	1. Less than 1km	1. Free	1. Free	1. Yes	1. Yes	1. Yes	1. Yes	1. Yes	1. Yes	1. Yes	2	2. Negative	2. Negative	1. Yes	1. Yes	2. No	1. Yes	4. Healthcare workers		1. Yes
2022-08-14 15:58:48	2022-08-14 16:28:14	2022-08-14 15:58:00	53	22	2. Married	2. Married	4. Born again	4. Born again		4. Tertiary	4. Tertiary	4. Tertiary	4. Tertiary	1. Formal employment	1. Formal employment	1. Formal employment	1. Formal employment	2. Urban	2. Urban	3. Above 500,000 shillings	3. Above 500,000 shillings	1. Spouse	1	0	0	0	0		3. >5km	3. >5km	1. Free	1. Free	1. Yes	1. Yes	1. Yes	1. Yes	1. Yes	1. Yes	1. Yes	2	2. Negative	2. Negative	1. Yes	2. No	2. No	1. Yes	4. Healthcare workers		1. Yes
2022-08-14 16:29:40	2022-08-14 16:55:14	2022-08-14 16:29:00	54	19	4. Cohabiting	4. Cohabiting	4. Born again	4. Born again		3. Secondary	3. Secondary	3. Secondary	3. Secondary	2. Informal employment	2. Informal employment	3. Unemployed	3. Unemployed	2. Urban	2. Urban	2. Between 100,000 and 500,000 shillings	2. Between 100,000 and 500,000 shillings	2. Parents	0	1	0	0	0		2. 1-5km	2. 1-5km	1. Free	1. Free	1. Yes	1. Yes	1. Yes	1. Yes	1. Yes	1. Yes	2. No	0	2. Negative	2. Negative	1. Yes	1. Yes	2. No	1. Yes	4. Healthcare workers		2. No
2022-08-14 16:56:59	2022-08-14 17:09:30	2022-08-14 16:56:00	55	34	2. Married	2. Married	1. Anglican	1. Anglican		3. Secondary	3. Secondary	3. Secondary	3. Secondary	2. Informal employment	2. Informal employment	3. Unemployed	3. Unemployed	1. Rural	1. Rural	1. Less than 100,000 shillings	1. Less than 100,000 shillings	1. Spouse	1	0	0	0	0		3. >5km	3. >5km	1. Free	1. Free	1. Yes	1. Yes	1. Yes	1. Yes	2. No	1. Yes	1. Yes	2	2. Negative	2. Negative	1. Yes	2. No	1. Yes	1. Yes	4. Healthcare workers		1. Yes
2022-08-14 17:09:52	2022-08-14 17:21:36	2022-08-14 17:09:00	56	25	2. Married	2. Married	4. Born again	4. Born again		4. Tertiary	4. Tertiary	4. Tertiary	4. Tertiary	1. Formal employment	1. Formal employment	1. Formal employment	1. Formal employment	2. Urban	2. Urban	3. Above 500,000 shillings	3. Above 500,000 shillings	1. Spouse	1	0	0	0	0		2. 1-5km	2. 1-5km	2. Affordable	2. Affordable	2. No	1. Yes	2. No	1. Yes	1. Yes	1. Yes	1. Yes	3	2. Negative	2. Negative	1. Yes	1. Yes	1. Yes	1. Yes	4. Healthcare workers		2. No
2022-08-14 17:26:20	2022-08-14 17:42:54	2022-08-14 17:26:00	57	29	2. Married	2. Married	2. Catholic	2. Catholic		2. Primary	2. Primary	4. Tertiary	4. Tertiary	3. Unemployed	3. Unemployed	1. Formal employment	1. Formal employment	2. Urban	2. Urban	2. Between 100,000 and 500,000 shillings	2. Between 100,000 and 500,000 shillings	1. Spouse	1	0	0	0	0		3. >5km	3. >5km	1. Free	1. Free	1. Yes	1. Yes	1. Yes	1. Yes	1. Yes	1. Yes	1. Yes	1	2. Negative	2. Negative	1. Yes	1. Yes	1. Yes	1. Yes	4. Healthcare workers		1. Yes
2022-08-14 17:43:12	2022-08-14 17:49:21	2022-08-14 17:43:00	58	36	2. Married	2. Married	2. Catholic	2. Catholic		3. Secondary	3. Secondary	2. Primary	2. Primary	3. Unemployed	3. Unemployed	3. Unemployed	3. Unemployed	1. Rural	1. Rural	2. Between 100,000 and 500,000 shillings	2. Between 100,000 and 500,000 shillings	1. Spouse	1	0	0	0	0		1. Less than 1km	1. Less than 1km	1. Free	1. Free	1. Yes	1. Yes	1. Yes	1. Yes	1. Yes	1. Yes	1. Yes	1	2. Negative	2. Negative	2. No	1. Yes	2. No	1. Yes	4. Healthcare workers		1. Yes
2022-08-14 17:49:28	2022-08-14 17:53:27	2022-08-14 17:49:00	59	42	2. Married	2. Married	1. Anglican	1. Anglican		2. Primary	2. Primary	3. Secondary	3. Secondary	2. Informal employment	2. Informal employment	2. Informal employment	2. Informal employment	2. Urban	2. Urban	2. Between 100,000 and 500,000 shillings	2. Between 100,000 and 500,000 shillings	1. Spouse	1	0	0	0	0		2. 1-5km	2. 1-5km	1. Free	1. Free	1. Yes	1. Yes	2. No	2. No	2. No	2. No	2. No	0	2. Negative	2. Negative	2. No	2. No	2. No	2. No	4. Healthcare workers		1. Yes
2022-08-11 16:15:39	2022-08-14 16:58:49	2022-08-11 16:22:00	36	25	2. Married	2. Married	3. Muslim	3. Muslim		2. Primary	2. Primary	1. None	1. None	2. Informal employment	2. Informal employment	2. Informal employment	2. Informal employment	1. Rural	1. Rural	1. Less than 100,000 shillings	1. Less than 100,000 shillings	1. Spouse	1	0	0	0	0		2. 1-5km	2. 1-5km	2. Affordable	2. Affordable	1. Yes	1. Yes	1. Yes	1. Yes	1. Yes	2. No	1. Yes	4	2. Negative	2. Negative	1. Yes	1. Yes	2. No	2. No	2. Radio		1. Yes
2022-08-14 13:20:38	2022-08-14 16:59:04	2022-08-14 13:20:00	47	43	4. Cohabiting	4. Cohabiting	1. Anglican	1. Anglican		2. Primary	2. Primary	3. Secondary	3. Secondary	2. Informal employment	2. Informal employment	2. Informal employment	2. Informal employment	1. Rural	1. Rural	1. Less than 100,000 shillings	1. Less than 100,000 shillings	1. Spouse	1	0	0	0	0		1. Less than 1km	1. Less than 1km	1. Free	1. Free	1. Yes	1. Yes	1. Yes	1. Yes	1. Yes	1. Yes	1. Yes	4	1. Positive	1. Positive	1. Yes	2. No	2. No	2. No	4. Healthcare workers		1. Yes
2022-08-14 16:59:35	2022-08-14 19:39:21	2022-08-14 16:59:00	48	21	4. Cohabiting	4. Cohabiting	3. Muslim	3. Muslim		3. Secondary	3. Secondary	3. Secondary	3. Secondary	2. Informal employment	2. Informal employment	2. Informal employment	2. Informal employment	1. Rural	1. Rural	1. Less than 100,000 shillings	1. Less than 100,000 shillings	1. Spouse	1	0	0	0	0		2. 1-5km	2. 1-5km	1. Free	1. Free	1. Yes	2. No	1. Yes	1. Yes	1. Yes	2. No	1. Yes	1	2. Negative	2. Negative	1. Yes	2. No	2. No	2. No	4. Healthcare workers		2. No
2022-08-14 19:39:24	2022-08-14 19:42:28	2022-08-14 17:39:00	49	19	4. Cohabiting	4. Cohabiting	1. Anglican	1. Anglican		3. Secondary	3. Secondary	3. Secondary	3. Secondary	3. Unemployed	3. Unemployed	2. Informal employment	2. Informal employment	2. Urban	2. Urban	1. Less than 100,000 shillings	1. Less than 100,000 shillings	1. Spouse	1	0	0	0	0		1. Less than 1km	1. Less than 1km	1. Free	1. Free	1. Yes	1. Yes	1. Yes	1. Yes	1. Yes	2. No	2. No	0	2. Negative	2. Negative	2. No	1. Yes	2. No	1. Yes	4. Healthcare workers		1. Yes
2022-08-14 19:42:32	2022-08-14 19:45:28	2022-08-14 18:42:00	50	35	2. Married	2. Married	4. Born again	4. Born again		2. Primary	2. Primary	2. Primary	2. Primary	2. Informal employment	2. Informal employment	2. Informal employment	2. Informal employment	1. Rural	1. Rural	2. Between 100,000 and 500,000 shillings	2. Between 100,000 and 500,000 shillings	1. Spouse	1	0	0	0	0		2. 1-5km	2. 1-5km	1. Free	1. Free	1. Yes	1. Yes	2. No	2. No	2. No	2. No	2. No	0	1. Positive	1. Positive	1. Yes	1. Yes	2. No	2. No	5. Village health teams/community health volunteers		1. Yes
2022-08-15 12:06:45	2022-08-15 12:23:24	2022-08-15 12:11:00	34	31	2. Married	2. Married	1. Anglican	1. Anglican		4. Tertiary	4. Tertiary	3. Secondary	3. Secondary	1. Formal employment	1. Formal employment	2. Informal employment	2. Informal employment	2. Urban	2. Urban	2. Between 100,000 and 500,000 shillings	2. Between 100,000 and 500,000 shillings	1. Spouse 5. Others	1	0	0	0	1	Children	2. 1-5km	2. 1-5km	1. Free	1. Free	2. No	1. Yes	2. No	1. Yes	1. Yes	1. Yes	2. No	0	2. Negative	2. Negative	1. Yes	1. Yes	2. No	1. Yes	4. Healthcare workers		1. Yes
2022-08-15 12:24:06	2022-08-15 12:37:18	2022-08-15 12:24:00	35	19	2. Married	2. Married	1. Anglican	1. Anglican		3. Secondary	3. Secondary	2. Primary	2. Primary	3. Unemployed	3. Unemployed	2. Informal employment	2. Informal employment	1. Rural	1. Rural	1. Less than 100,000 shillings	1. Less than 100,000 shillings	1. Spouse	1	0	0	0	0		3. >5km	3. >5km	1. Free	1. Free	2. No	1. Yes	2. No	2. No	1. Yes	1. Yes	2. No	0	2. Negative	2. Negative	1. Yes	1. Yes	2. No	2. No	2. Radio		2. No
2022-08-15 12:40:34	2022-08-15 12:56:42	2022-08-15 12:40:00	36	22	2. Married	2. Married	2. Catholic	2. Catholic		2. Primary	2. Primary	2. Primary	2. Primary	2. Informal employment	2. Informal employment	2. Informal employment	2. Informal employment	1. Rural	1. Rural	2. Between 100,000 and 500,000 shillings	2. Between 100,000 and 500,000 shillings	1. Spouse	1	0	0	0	0		3. >5km	3. >5km	1. Free	1. Free	1. Yes	1. Yes	2. No	1. Yes	1. Yes	1. Yes	2. No	0	2. Negative	2. Negative	2. No	1. Yes	2. No	2. No	7. Peers or neighbors		2. No
2022-08-15 12:59:51	2022-08-15 13:15:29	2022-08-15 12:59:00	37	40	2. Married	2. Married	4. Born again	4. Born again		3. Secondary	3. Secondary	2. Primary	2. Primary	2. Informal employment	2. Informal employment	2. Informal employment	2. Informal employment	1. Rural	1. Rural	1. Less than 100,000 shillings	1. Less than 100,000 shillings	1. Spouse 5. Others	1	0	0	0	1	4childrren	3. >5km	3. >5km	1. Free	1. Free	1. Yes	2. No	2. No	2. No	1. Yes	1. Yes	2. No	0	2. Negative	2. Negative	2. No	2. No	2. No	2. No	7. Peers or neighbors		1. Yes
2022-08-15 13:19:23	2022-08-15 13:31:08	2022-08-15 13:19:00	39	18	2. Married	2. Married	1. Anglican	1. Anglican		2. Primary	2. Primary	3. Secondary	3. Secondary	3. Unemployed	3. Unemployed	2. Informal employment	2. Informal employment	1. Rural	1. Rural	2. Between 100,000 and 500,000 shillings	2. Between 100,000 and 500,000 shillings	1. Spouse	1	0	0	0	0		3. >5km	3. >5km	1. Free	1. Free	1. Yes	1. Yes	2. No	2. No	1. Yes	1. Yes	2. No	0	2. Negative	2. Negative	2. No	1. Yes	2. No	2. No	4. Healthcare workers		1. Yes
2022-08-15 13:32:40	2022-08-15 13:52:36	2022-08-15 13:32:00	37	31	2. Married	2. Married	4. Born again	4. Born again		3. Secondary	3. Secondary	3. Secondary	3. Secondary	2. Informal employment	2. Informal employment	2. Informal employment	2. Informal employment	2. Urban	2. Urban	2. Between 100,000 and 500,000 shillings	2. Between 100,000 and 500,000 shillings	1. Spouse 5. Others	1	0	0	0	1	Children	2. 1-5km	2. 1-5km	2. Affordable	2. Affordable	1. Yes	1. Yes	2. No	1. Yes	1. Yes	1. Yes	2. No	0	1. Positive	1. Positive	1. Yes	2. No	2. No	2. No	4. Healthcare workers		1. Yes
2022-08-15 13:56:47	2022-08-15 14:09:57	2022-08-15 13:57:00	40	38	2. Married	2. Married	1. Anglican	1. Anglican		3. Secondary	3. Secondary	3. Secondary	3. Secondary	3. Unemployed	3. Unemployed	2. Informal employment	2. Informal employment	1. Rural	1. Rural	1. Less than 100,000 shillings	1. Less than 100,000 shillings	1. Spouse 5. Others	1	0	0	0	1	Children	3. >5km	3. >5km	1. Free	1. Free	1. Yes	1. Yes	1. Yes	1. Yes	1. Yes	1. Yes	1. Yes	5	2. Negative	2. Negative	1. Yes	1. Yes	1. Yes	2. No	5. Village health teams/community health volunteers		1. Yes
2022-08-15 14:13:48	2022-08-15 14:34:06	2022-08-15 14:13:00	41	19	2. Married	2. Married	2. Catholic	2. Catholic		2. Primary	2. Primary	3. Secondary	3. Secondary	2. Informal employment	2. Informal employment	2. Informal employment	2. Informal employment	2. Urban	2. Urban	2. Between 100,000 and 500,000 shillings	2. Between 100,000 and 500,000 shillings	1. Spouse	1	0	0	0	0		2. 1-5km	2. 1-5km	1. Free	1. Free	1. Yes	1. Yes	1. Yes	1. Yes	1. Yes	1. Yes	1. Yes	4	2. Negative	2. Negative	1. Yes	1. Yes	2. No	2. No	4. Healthcare workers		1. Yes
2022-08-15 08:49:25	2022-08-15 08:57:22	2022-08-15 08:49:00		18	2. Married	2. Married	3. Muslim	3. Muslim		3. Secondary	3. Secondary	3. Secondary	3. Secondary	2. Informal employment	2. Informal employment	2. Informal employment	2. Informal employment	1. Rural	1. Rural	2. Between 100,000 and 500,000 shillings	2. Between 100,000 and 500,000 shillings	1. Spouse	1	0	0	0	0		3. >5km	3. >5km	1. Free	1. Free	2. No	1. Yes	2. No	1. Yes	1. Yes	1. Yes	2. No	0	2. Negative	2. Negative	1. Yes	2. No	2. No	2. No	2. Radio		1. Yes
2022-08-15 09:06:11	2022-08-15 09:17:00	2022-08-15 09:06:00		38	2. Married	2. Married	4. Born again	4. Born again		3. Secondary	3. Secondary	4. Tertiary	4. Tertiary	3. Unemployed	3. Unemployed	1. Formal employment	1. Formal employment	1. Rural	1. Rural	2. Between 100,000 and 500,000 shillings	2. Between 100,000 and 500,000 shillings	1. Spouse	1	0	0	0	0		3. >5km	3. >5km	1. Free	1. Free	2. No	1. Yes	2. No	1. Yes	1. Yes	1. Yes	2. No	0	2. Negative	2. Negative	1. Yes	2. No	2. No	2. No	5. Village health teams/community health volunteers		1. Yes
2022-08-15 09:25:47	2022-08-15 09:33:04	2022-08-15 09:25:00		18	2. Married	2. Married	1. Anglican	1. Anglican		3. Secondary	3. Secondary	3. Secondary	3. Secondary	3. Unemployed	3. Unemployed	2. Informal employment	2. Informal employment	1. Rural	1. Rural	1. Less than 100,000 shillings	1. Less than 100,000 shillings	1. Spouse	1	0	0	0	0		1. Less than 1km	1. Less than 1km	1. Free	1. Free	2. No	1. Yes	2. No	1. Yes	1. Yes	1. Yes	1. Yes	2	2. Negative	2. Negative	1. Yes	1. Yes	2. No	2. No	1. TV		1. Yes
2022-08-15 09:38:01	2022-08-15 09:45:56	2022-08-15 09:38:00		21	2. Married	2. Married	1. Anglican	1. Anglican		3. Secondary	3. Secondary	4. Tertiary	4. Tertiary	2. Informal employment	2. Informal employment	1. Formal employment	1. Formal employment	2. Urban	2. Urban	2. Between 100,000 and 500,000 shillings	2. Between 100,000 and 500,000 shillings	1. Spouse 3. Relatives	1	0	1	0	0		2. 1-5km	2. 1-5km	1. Free	1. Free	2. No	1. Yes	1. Yes	1. Yes	1. Yes	1. Yes	1. Yes	6	2. Negative	2. Negative	1. Yes	2. No	2. No	2. No	2. Radio		1. Yes
2022-08-15 10:12:12	2022-08-15 10:23:29	2022-08-15 10:12:00		19	2. Married	2. Married	1. Anglican	1. Anglican		2. Primary	2. Primary	2. Primary	2. Primary	3. Unemployed	3. Unemployed	3. Unemployed	3. Unemployed	1. Rural	1. Rural	1. Less than 100,000 shillings	1. Less than 100,000 shillings	1. Spouse 3. Relatives	1	0	1	0	0		2. 1-5km	2. 1-5km	1. Free	1. Free	2. No	2. No	2. No	1. Yes	1. Yes	1. Yes	1. Yes	1	2. Negative	2. Negative	1. Yes	2. No	2. No	2. No	2. Radio		1. Yes
2022-08-15 10:30:19	2022-08-15 10:40:13	2022-08-15 10:30:00		30	2. Married	2. Married	3. Muslim	3. Muslim		3. Secondary	3. Secondary	3. Secondary	3. Secondary	2. Informal employment	2. Informal employment	2. Informal employment	2. Informal employment	2. Urban	2. Urban	2. Between 100,000 and 500,000 shillings	2. Between 100,000 and 500,000 shillings	1. Spouse 3. Relatives	1	0	1	0	0		1. Less than 1km	1. Less than 1km	1. Free	1. Free	2. No	1. Yes	2. No	1. Yes	1. Yes	1. Yes	2. No	0	2. Negative	2. Negative	2. No	1. Yes	1. Yes	1. Yes	1. TV		1. Yes
2022-08-15 10:46:55	2022-08-15 10:57:40	2022-08-15 10:46:00		23	2. Married	2. Married	3. Muslim	3. Muslim		4. Tertiary	4. Tertiary	4. Tertiary	4. Tertiary	1. Formal employment	1. Formal employment	1. Formal employment	1. Formal employment	2. Urban	2. Urban	2. Between 100,000 and 500,000 shillings	2. Between 100,000 and 500,000 shillings	1. Spouse	1	0	0	0	0		2. 1-5km	2. 1-5km	1. Free	1. Free	1. Yes	1. Yes	2. No	1. Yes	1. Yes	1. Yes	2. No	0	2. Negative	2. Negative	2. No	1. Yes	1. Yes	1. Yes	1. TV		1. Yes
2022-08-15 11:06:11	2022-08-15 11:13:33	2022-08-15 11:06:00		26	2. Married	2. Married	3. Muslim	3. Muslim		3. Secondary	3. Secondary	3. Secondary	3. Secondary	2. Informal employment	2. Informal employment	2. Informal employment	2. Informal employment	2. Urban	2. Urban	2. Between 100,000 and 500,000 shillings	2. Between 100,000 and 500,000 shillings	1. Spouse	1	0	0	0	0		1. Less than 1km	1. Less than 1km	1. Free	1. Free	1. Yes	1. Yes	2. No	1. Yes	1. Yes	1. Yes	1. Yes	1	2. Negative	2. Negative	1. Yes	2. No	2. No	2. No	2. Radio		1. Yes
2022-08-15 11:23:51	2022-08-15 11:28:00	2022-08-15 11:23:00		20	2. Married	2. Married	2. Catholic	2. Catholic		2. Primary	2. Primary	2. Primary	2. Primary	2. Informal employment	2. Informal employment	2. Informal employment	2. Informal employment	1. Rural	1. Rural	2. Between 100,000 and 500,000 shillings	2. Between 100,000 and 500,000 shillings	1. Spouse 3. Relatives	1	0	1	0	0		3. >5km	3. >5km	1. Free	1. Free	2. No	1. Yes	2. No	1. Yes	1. Yes	1. Yes	1. Yes	3	2. Negative	2. Negative	1. Yes	2. No	2. No	2. No	2. Radio		1. Yes
2022-08-15 11:31:54	2022-08-15 11:36:21	2022-08-15 11:31:00		24	2. Married	2. Married	1. Anglican	1. Anglican		3. Secondary	3. Secondary	3. Secondary	3. Secondary	2. Informal employment	2. Informal employment	1. Formal employment	1. Formal employment	2. Urban	2. Urban	2. Between 100,000 and 500,000 shillings	2. Between 100,000 and 500,000 shillings	1. Spouse	1	0	0	0	0		1. Less than 1km	1. Less than 1km	1. Free	1. Free	2. No	1. Yes	2. No	1. Yes	1. Yes	1. Yes	1. Yes	1	2. Negative	2. Negative	1. Yes	2. No	2. No	2. No	2. Radio		1. Yes
2022-08-15 12:40:39	2022-08-15 12:45:33	2022-08-15 12:40:00	51	20	1. Single	1. Single	3. Muslim	3. Muslim		2. Primary	2. Primary	3. Secondary	3. Secondary	3. Unemployed	3. Unemployed	3. Unemployed	3. Unemployed	1. Rural	1. Rural	1. Less than 100,000 shillings	1. Less than 100,000 shillings	1. Spouse	1	0	0	0	0		1. Less than 1km	1. Less than 1km	1. Free	1. Free	1. Yes	1. Yes	1. Yes	1. Yes	1. Yes	2. No	1. Yes	2	2. Negative	2. Negative	1. Yes	1. Yes	2. No	2. No	5. Village health teams/community health volunteers		1. Yes
2022-08-15 13:00:30	2022-08-15 14:04:17	2022-08-15 13:20:00	53	25	2. Married	2. Married	2. Catholic	2. Catholic		3. Secondary	3. Secondary	3. Secondary	3. Secondary	2. Informal employment	2. Informal employment	2. Informal employment	2. Informal employment	1. Rural	1. Rural	2. Between 100,000 and 500,000 shillings	2. Between 100,000 and 500,000 shillings	1. Spouse	1	0	0	0	0		2. 1-5km	2. 1-5km	1. Free	1. Free	1. Yes	1. Yes	2. No	1. Yes	1. Yes	1. Yes	1. Yes	2	2. Negative	2. Negative	1. Yes	2. No	2. No	2. No	5. Village health teams/community health volunteers		1. Yes
2022-08-15 14:04:20	2022-08-15 14:09:26	2022-08-15 14:04:00	54	40	2. Married	2. Married	2. Catholic	2. Catholic		2. Primary	2. Primary	3. Secondary	3. Secondary	2. Informal employment	2. Informal employment	3. Unemployed	3. Unemployed	1. Rural	1. Rural	1. Less than 100,000 shillings	1. Less than 100,000 shillings	1. Spouse	1	0	0	0	0		3. >5km	3. >5km	1. Free	1. Free	1. Yes	2. No	1. Yes	1. Yes	1. Yes	1. Yes	2. No	0	1. Positive	1. Positive	1. Yes	2. No	2. No	2. No	5. Village health teams/community health volunteers		1. Yes
2022-08-15 14:09:28	2022-08-15 14:12:18	2022-08-15 14:24:00	55	36	2. Married	2. Married	1. Anglican	1. Anglican		1. None	1. None	1. None	1. None	2. Informal employment	2. Informal employment	2. Informal employment	2. Informal employment	1. Rural	1. Rural	2. Between 100,000 and 500,000 shillings	2. Between 100,000 and 500,000 shillings	1. Spouse	1	0	0	0	0		2. 1-5km	2. 1-5km	1. Free	1. Free	1. Yes	1. Yes	2. No	1. Yes	1. Yes	1. Yes	1. Yes	3	2. Negative	2. Negative	1. Yes	2. No	2. No	2. No	5. Village health teams/community health volunteers		1. Yes
2022-08-15 14:12:45	2022-08-15 14:15:41	2022-08-15 14:41:00	56	31	3. Divorced	3. Divorced	4. Born again	4. Born again		3. Secondary	3. Secondary	3. Secondary	3. Secondary	2. Informal employment	2. Informal employment	2. Informal employment	2. Informal employment	1. Rural	1. Rural	1. Less than 100,000 shillings	1. Less than 100,000 shillings	2. Parents	0	1	0	0	0		2. 1-5km	2. 1-5km	1. Free	1. Free	2. No	2. No	2. No	2. No	2. No	1. Yes	2. No	0	1. Positive	1. Positive	1. Yes	2. No	2. No	2. No	4. Healthcare workers		1. Yes
2022-08-15 14:15:46	2022-08-15 14:18:43	2022-08-15 14:59:00	57	28	4. Cohabiting	4. Cohabiting	3. Muslim	3. Muslim		4. Tertiary	4. Tertiary	3. Secondary	3. Secondary	2. Informal employment	2. Informal employment	1. Formal employment	1. Formal employment	2. Urban	2. Urban	2. Between 100,000 and 500,000 shillings	2. Between 100,000 and 500,000 shillings	1. Spouse	1	0	0	0	0		1. Less than 1km	1. Less than 1km	2. Affordable	2. Affordable	1. Yes	1. Yes	1. Yes	1. Yes	1. Yes	1. Yes	1. Yes	4	2. Negative	2. Negative	1. Yes	1. Yes	1. Yes	1. Yes	8. Internet		1. Yes
2022-08-15 14:19:07	2022-08-15 14:24:30	2022-08-15 15:10:00	58	31	2. Married	2. Married	4. Born again	4. Born again		2. Primary	2. Primary	3. Secondary	3. Secondary	2. Informal employment	2. Informal employment	2. Informal employment	2. Informal employment	1. Rural	1. Rural	1. Less than 100,000 shillings	1. Less than 100,000 shillings	1. Spouse	1	0	0	0	0		2. 1-5km	2. 1-5km	1. Free	1. Free	1. Yes	1. Yes	2. No	2. No	1. Yes	2. No	1. Yes	2	1. Positive	1. Positive	1. Yes	2. No	2. No	2. No	4. Healthcare workers		1. Yes
2022-08-15 14:24:56	2022-08-15 15:29:32	2022-08-15 15:35:00	59	28	3. Divorced	3. Divorced	3. Muslim	3. Muslim		3. Secondary	3. Secondary	4. Tertiary	4. Tertiary	2. Informal employment	2. Informal employment	1. Formal employment	1. Formal employment	2. Urban	2. Urban	2. Between 100,000 and 500,000 shillings	2. Between 100,000 and 500,000 shillings	1. Spouse	1	0	0	0	0		1. Less than 1km	1. Less than 1km	1. Free	1. Free	1. Yes	1. Yes	1. Yes	1. Yes	1. Yes	2. No	1. Yes	2	2. Negative	2. Negative	1. Yes	2. No	2. No	2. No	4. Healthcare workers		1. Yes
2022-08-15 15:29:34	2022-08-15 15:31:53	2022-08-15 16:03:00	60	26	4. Cohabiting	4. Cohabiting	1. Anglican	1. Anglican		3. Secondary	3. Secondary	1. None	1. None	2. Informal employment	2. Informal employment	2. Informal employment	2. Informal employment	1. Rural	1. Rural	1. Less than 100,000 shillings	1. Less than 100,000 shillings	1. Spouse	1	0	0	0	0		1. Less than 1km	1. Less than 1km	1. Free	1. Free	1. Yes	1. Yes	2. No	1. Yes	1. Yes	1. Yes	1. Yes	4	2. Negative	2. Negative	2. No	2. No	2. No	2. No	5. Village health teams/community health volunteers		2. No
2022-08-15 15:31:56	2022-08-15 15:34:28	2022-08-15 16:24:00	22	22	1. Single	1. Single	3. Muslim	3. Muslim		2. Primary	2. Primary	2. Primary	2. Primary	2. Informal employment	2. Informal employment	2. Informal employment	2. Informal employment	2. Urban	2. Urban	2. Between 100,000 and 500,000 shillings	2. Between 100,000 and 500,000 shillings	1. Spouse	1	0	0	0	0		2. 1-5km	2. 1-5km	1. Free	1. Free	1. Yes	1. Yes	1. Yes	2. No	1. Yes	2. No	1. Yes	2	2. Negative	2. Negative	1. Yes	1. Yes	2. No	2. No	4. Healthcare workers		1. Yes
2022-08-15 12:57:23	2022-08-15 13:05:06	2022-08-15 12:57:00	53	18	2. Married	2. Married	2. Catholic	2. Catholic		2. Primary	2. Primary	2. Primary	2. Primary	2. Informal employment	2. Informal employment	2. Informal employment	2. Informal employment	1. Rural	1. Rural	1. Less than 100,000 shillings	1. Less than 100,000 shillings	1. Spouse 2. Parents	1	1	0	0	0		2. 1-5km	2. 1-5km	1. Free	1. Free	2. No	1. Yes	2. No	1. Yes	1. Yes	1. Yes	1. Yes	1	2. Negative	2. Negative	1. Yes	2. No	2. No	2. No	2. Radio		1. Yes
2022-08-15 13:16:42	2022-08-15 13:19:45	2022-08-15 13:16:00	54	22	2. Married	2. Married	2. Catholic	2. Catholic		2. Primary	2. Primary	2. Primary	2. Primary	2. Informal employment	2. Informal employment	2. Informal employment	2. Informal employment	1. Rural	1. Rural	2. Between 100,000 and 500,000 shillings	2. Between 100,000 and 500,000 shillings	1. Spouse	1	0	0	0	0		1. Less than 1km	1. Less than 1km	2. Affordable	2. Affordable	1. Yes	2. No	2. No	2. No	2. No	2. No	2. No	0	2. Negative	2. Negative	1. Yes	1. Yes	2. No	2. No	4. Healthcare workers		1. Yes
2022-08-15 13:20:04	2022-08-15 13:23:06	2022-08-15 13:20:00	55	43	2. Married	2. Married	2. Catholic	2. Catholic		2. Primary	2. Primary	2. Primary	2. Primary	2. Informal employment	2. Informal employment	2. Informal employment	2. Informal employment	1. Rural	1. Rural	2. Between 100,000 and 500,000 shillings	2. Between 100,000 and 500,000 shillings	3. Relatives 1. Spouse	1	0	1	0	0		2. 1-5km	2. 1-5km	1. Free	1. Free	1. Yes	2. No	2. No	2. No	2. No	2. No	2. No	0	2. Negative	2. Negative	2. No	2. No	2. No	2. No	5. Village health teams/community health volunteers		1. Yes
2022-08-15 13:23:14	2022-08-15 14:39:59	2022-08-15 08:48:00	56	21	2. Married	2. Married	2. Catholic	2. Catholic		2. Primary	2. Primary	2. Primary	2. Primary	2. Informal employment	2. Informal employment	2. Informal employment	2. Informal employment	1. Rural	1. Rural	1. Less than 100,000 shillings	1. Less than 100,000 shillings	1. Spouse	1	0	0	0	0		2. 1-5km	2. 1-5km	1. Free	1. Free	1. Yes	2. No	2. No	2. No	2. No	2. No	2. No	0	2. Negative	2. Negative	2. No	2. No	2. No	2. No	5. Village health teams/community health volunteers		2. No
2022-08-15 13:26:53	2022-08-15 13:42:45	2022-08-15 08:40:00	57	18	2. Married	2. Married	2. Catholic	2. Catholic		2. Primary	2. Primary	2. Primary	2. Primary	2. Informal employment	2. Informal employment	2. Informal employment	2. Informal employment	1. Rural	1. Rural	2. Between 100,000 and 500,000 shillings	2. Between 100,000 and 500,000 shillings	1. Spouse 2. Parents	1	1	0	0	0		2. 1-5km	2. 1-5km	1. Free	1. Free	1. Yes	2. No	2. No	2. No	2. No	2. No	2. No	0	2. Negative	2. Negative	2. No	2. No	2. No	2. No	4. Healthcare workers		2. No
2022-08-15 13:46:04	2022-08-15 13:49:24	2022-08-15 08:59:00	58	26	2. Married	2. Married	2. Catholic	2. Catholic		2. Primary	2. Primary	2. Primary	2. Primary	2. Informal employment	2. Informal employment	2. Informal employment	2. Informal employment	1. Rural	1. Rural	1. Less than 100,000 shillings	1. Less than 100,000 shillings	1. Spouse	1	0	0	0	0		1. Less than 1km	1. Less than 1km	2. Affordable	2. Affordable	1. Yes	2. No	2. No	2. No	2. No	2. No	2. No	0	2. Negative	2. Negative	2. No	2. No	2. No	2. No	5. Village health teams/community health volunteers		2. No
2022-08-15 13:49:50	2022-08-15 13:52:57	2022-08-15 09:18:00	59	36	2. Married	2. Married	2. Catholic	2. Catholic		2. Primary	2. Primary	2. Primary	2. Primary	2. Informal employment	2. Informal employment	2. Informal employment	2. Informal employment	1. Rural	1. Rural	1. Less than 100,000 shillings	1. Less than 100,000 shillings	1. Spouse	1	0	0	0	0		1. Less than 1km	1. Less than 1km	1. Free	1. Free	1. Yes	1. Yes	1. Yes	2. No	2. No	2. No	2. No	0	2. Negative	2. Negative	2. No	2. No	2. No	2. No	5. Village health teams/community health volunteers		2. No
2022-08-15 13:53:01	2022-08-15 13:56:50	2022-08-15 09:35:00	60	31	2. Married	2. Married	1. Anglican	1. Anglican		2. Primary	2. Primary	3. Secondary	3. Secondary	2. Informal employment	2. Informal employment	2. Informal employment	2. Informal employment	2. Urban	2. Urban	1. Less than 100,000 shillings	1. Less than 100,000 shillings	1. Spouse	1	0	0	0	0		2. 1-5km	2. 1-5km	1. Free	1. Free	1. Yes	1. Yes	1. Yes	1. Yes	1. Yes	1. Yes	2. No	0	2. Negative	2. Negative	2. No	2. No	2. No	2. No	5. Village health teams/community health volunteers		2. No
2022-08-15 13:57:51	2022-08-15 14:00:50	2022-08-15 09:57:00	61	27	3. Divorced	3. Divorced	1. Anglican	1. Anglican		3. Secondary	3. Secondary	4. Tertiary	4. Tertiary	2. Informal employment	2. Informal employment	2. Informal employment	2. Informal employment	1. Rural	1. Rural	1. Less than 100,000 shillings	1. Less than 100,000 shillings	1. Spouse	1	0	0	0	0		3. >5km	3. >5km	1. Free	1. Free	1. Yes	1. Yes	2. No	2. No	2. No	2. No	2. No	0	1. Positive	1. Positive	2. No	2. No	2. No	2. No	5. Village health teams/community health volunteers		2. No
2022-08-15 14:16:55	2022-08-15 14:19:48	2022-08-15 11:10:00	63	36	2. Married	2. Married	3. Muslim	3. Muslim		2. Primary	2. Primary	4. Tertiary	4. Tertiary	3. Unemployed	3. Unemployed	2. Informal employment	2. Informal employment	1. Rural	1. Rural	1. Less than 100,000 shillings	1. Less than 100,000 shillings	1. Spouse	1	0	0	0	0		2. 1-5km	2. 1-5km	1. Free	1. Free	2. No	2. No	2. No	2. No	2. No	2. No	2. No	0	2. Negative	2. Negative	2. No	2. No	2. No	2. No	5. Village health teams/community health volunteers		2. No
2022-08-15 14:20:01	2022-08-15 14:23:20	2022-08-15 11:40:00	64	34	2. Married	2. Married	4. Born again	4. Born again		3. Secondary	3. Secondary	3. Secondary	3. Secondary	3. Unemployed	3. Unemployed	3. Unemployed	3. Unemployed	2. Urban	2. Urban	1. Less than 100,000 shillings	1. Less than 100,000 shillings	1. Spouse	1	0	0	0	0		1. Less than 1km	1. Less than 1km	1. Free	1. Free	1. Yes	2. No	2. No	2. No	2. No	2. No	2. No	0	2. Negative	2. Negative	2. No	2. No	2. No	2. No	5. Village health teams/community health volunteers		2. No
2022-08-15 14:23:39	2022-08-15 14:27:15	2022-08-15 12:20:00	65	32	3. Divorced	3. Divorced	2. Catholic	2. Catholic		2. Primary	2. Primary	3. Secondary	3. Secondary	2. Informal employment	2. Informal employment	2. Informal employment	2. Informal employment	1. Rural	1. Rural	1. Less than 100,000 shillings	1. Less than 100,000 shillings	1. Spouse	1	0	0	0	0		2. 1-5km	2. 1-5km	1. Free	1. Free	1. Yes	1. Yes	1. Yes	2. No	2. No	2. No	1. Yes	1	1. Positive	1. Positive	1. Yes	1. Yes	2. No	2. No	5. Village health teams/community health volunteers		2. No
2022-08-15 09:05:43	2022-08-15 09:12:10	2022-08-15 09:05:00		26	2. Married	2. Married	3. Muslim	3. Muslim		3. Secondary	3. Secondary	3. Secondary	3. Secondary	2. Informal employment	2. Informal employment	2. Informal employment	2. Informal employment	2. Urban	2. Urban	2. Between 100,000 and 500,000 shillings	2. Between 100,000 and 500,000 shillings	1. Spouse	1	0	0	0	0		1. Less than 1km	1. Less than 1km	3. Unaffordable	3. Unaffordable	1. Yes	1. Yes	1. Yes	1. Yes	1. Yes	1. Yes	1. Yes	1	2. Negative	2. Negative	2. No	2. No	2. No	2. No	2. Radio		1. Yes
2022-08-15 09:24:43	2022-08-15 09:29:23	2022-08-15 09:24:00		24	2. Married	2. Married	3. Muslim	3. Muslim		4. Tertiary	4. Tertiary	4. Tertiary	4. Tertiary	2. Informal employment	2. Informal employment	2. Informal employment	2. Informal employment	2. Urban	2. Urban	2. Between 100,000 and 500,000 shillings	2. Between 100,000 and 500,000 shillings	1. Spouse	1	0	0	0	0		1. Less than 1km	1. Less than 1km	1. Free	1. Free	1. Yes	1. Yes	1. Yes	1. Yes	1. Yes	1. Yes	1. Yes	5	2. Negative	2. Negative	1. Yes	1. Yes	2. No	1. Yes	8. Internet		1. Yes
2022-08-15 09:32:32	2022-08-15 09:37:18	2022-08-15 09:32:00		22	2. Married	2. Married	3. Muslim	3. Muslim		2. Primary	2. Primary	2. Primary	2. Primary	3. Unemployed	3. Unemployed	3. Unemployed	3. Unemployed	1. Rural	1. Rural	1. Less than 100,000 shillings	1. Less than 100,000 shillings	1. Spouse	1	0	0	0	0		3. >5km	3. >5km	1. Free	1. Free	1. Yes	1. Yes	1. Yes	1. Yes	1. Yes	1. Yes	2. No	0	2. Negative	2. Negative	1. Yes	2. No	2. No	2. No	2. Radio		1. Yes
2022-08-15 09:40:49	2022-08-15 09:44:45	2022-08-15 09:40:00		28	2. Married	2. Married	3. Muslim	3. Muslim		3. Secondary	3. Secondary	2. Primary	2. Primary	2. Informal employment	2. Informal employment	2. Informal employment	2. Informal employment	2. Urban	2. Urban	2. Between 100,000 and 500,000 shillings	2. Between 100,000 and 500,000 shillings	1. Spouse	1	0	0	0	0		1. Less than 1km	1. Less than 1km	1. Free	1. Free	1. Yes	1. Yes	1. Yes	1. Yes	1. Yes	1. Yes	1. Yes	1	2. Negative	2. Negative	1. Yes	2. No	2. No	1. Yes	2. Radio		1. Yes
2022-08-15 09:54:19	2022-08-15 09:58:48	2022-08-15 09:54:00		24	2. Married	2. Married	3. Muslim	3. Muslim		4. Tertiary	4. Tertiary	3. Secondary	3. Secondary	1. Formal employment	1. Formal employment	2. Informal employment	2. Informal employment	2. Urban	2. Urban	2. Between 100,000 and 500,000 shillings	2. Between 100,000 and 500,000 shillings	1. Spouse	1	0	0	0	0		1. Less than 1km	1. Less than 1km	1. Free	1. Free	1. Yes	1. Yes	1. Yes	1. Yes	1. Yes	1. Yes	1. Yes	3	2. Negative	2. Negative	1. Yes	1. Yes	2. No	1. Yes	8. Internet		1. Yes
2022-08-15 09:15:55	2022-08-15 09:20:56	2022-08-15 09:15:00		28	2. Married	2. Married	1. Anglican	1. Anglican		4. Tertiary	4. Tertiary	4. Tertiary	4. Tertiary	1. Formal employment	1. Formal employment	1. Formal employment	1. Formal employment	2. Urban	2. Urban	2. Between 100,000 and 500,000 shillings	2. Between 100,000 and 500,000 shillings	2. Parents 1. Spouse	1	1	0	0	0		3. >5km	3. >5km	1. Free	1. Free	1. Yes	1. Yes	1. Yes	1. Yes	1. Yes	1. Yes	2. No	0	2. Negative	2. Negative	1. Yes	2. No	1. Yes	1. Yes	8. Internet		1. Yes
2022-08-15 10:12:27	2022-08-15 10:15:03	2022-08-15 10:12:00		26	2. Married	2. Married	2. Catholic	2. Catholic		3. Secondary	3. Secondary	4. Tertiary	4. Tertiary	2. Informal employment	2. Informal employment	2. Informal employment	2. Informal employment	2. Urban	2. Urban	2. Between 100,000 and 500,000 shillings	2. Between 100,000 and 500,000 shillings	1. Spouse	1	0	0	0	0		1. Less than 1km	1. Less than 1km	1. Free	1. Free	1. Yes	1. Yes	1. Yes	1. Yes	1. Yes	1. Yes	1. Yes	1	2. Negative	2. Negative	2. No	1. Yes	2. No	1. Yes	1. TV		1. Yes
2022-08-15 10:32:56	2022-08-15 10:39:02	2022-08-15 10:32:00		23	2. Married	2. Married	1. Anglican	1. Anglican		2. Primary	2. Primary	3. Secondary	3. Secondary	3. Unemployed	3. Unemployed	2. Informal employment	2. Informal employment	2. Urban	2. Urban	2. Between 100,000 and 500,000 shillings	2. Between 100,000 and 500,000 shillings	1. Spouse	1	0	0	0	0		1. Less than 1km	1. Less than 1km	1. Free	1. Free	1. Yes	1. Yes	1. Yes	1. Yes	1. Yes	1. Yes	1. Yes	5	2. Negative	2. Negative	1. Yes	1. Yes	2. No	2. No	1. TV		1. Yes
2022-08-15 10:48:50	2022-08-15 10:55:13	2022-08-15 10:48:00		31	2. Married	2. Married	2. Catholic	2. Catholic		3. Secondary	3. Secondary	3. Secondary	3. Secondary	2. Informal employment	2. Informal employment	2. Informal employment	2. Informal employment	1. Rural	1. Rural	2. Between 100,000 and 500,000 shillings	2. Between 100,000 and 500,000 shillings	1. Spouse	1	0	0	0	0		2. 1-5km	2. 1-5km	1. Free	1. Free	1. Yes	1. Yes	1. Yes	1. Yes	1. Yes	1. Yes	1. Yes	1	2. Negative	2. Negative	1. Yes	2. No	2. No	2. No	2. Radio		1. Yes
2022-08-15 11:26:05	2022-08-15 11:29:52	2022-08-15 11:26:00		30	2. Married	2. Married	4. Born again	4. Born again		2. Primary	2. Primary	2. Primary	2. Primary	2. Informal employment	2. Informal employment	2. Informal employment	2. Informal employment	1. Rural	1. Rural	1. Less than 100,000 shillings	1. Less than 100,000 shillings	1. Spouse	1	0	0	0	0		3. >5km	3. >5km	1. Free	1. Free	1. Yes	1. Yes	1. Yes	1. Yes	1. Yes	1. Yes	2. No	0	2. Negative	2. Negative	1. Yes	2. No	2. No	2. No	2. Radio		1. Yes
2022-08-15 18:03:00	2022-08-15 18:16:51	2022-08-15 18:03:00	42	30	2. Married	2. Married	1. Anglican	1. Anglican		3. Secondary	3. Secondary	3. Secondary	3. Secondary	1. Formal employment	1. Formal employment	3. Unemployed	3. Unemployed	2. Urban	2. Urban	3. Above 500,000 shillings	3. Above 500,000 shillings	1. Spouse 5. Others	1	0	0	0	1	Children	2. 1-5km	2. 1-5km	1. Free	1. Free	1. Yes	1. Yes	1. Yes	1. Yes	1. Yes	1. Yes	1. Yes	2	1. Positive	1. Positive	1. Yes	2. No	2. No	2. No	4. Healthcare workers		1. Yes
2022-08-15 18:38:34	2022-08-15 19:23:30	2022-08-15 18:38:00	43	27	2. Married	2. Married	3. Muslim	3. Muslim		4. Tertiary	4. Tertiary	4. Tertiary	4. Tertiary	1. Formal employment	1. Formal employment	1. Formal employment	1. Formal employment	2. Urban	2. Urban	2. Between 100,000 and 500,000 shillings	2. Between 100,000 and 500,000 shillings	1. Spouse	1	0	0	0	0		2. 1-5km	2. 1-5km	1. Free	1. Free	1. Yes	1. Yes	1. Yes	1. Yes	1. Yes	1. Yes	1. Yes	1	2. Negative	2. Negative	1. Yes	1. Yes	1. Yes	1. Yes	4. Healthcare workers		1. Yes
2022-08-15 19:28:10	2022-08-15 19:37:28	2022-08-15 19:28:00	44	25	2. Married	2. Married	1. Anglican	1. Anglican		3. Secondary	3. Secondary	3. Secondary	3. Secondary	1. Formal employment	1. Formal employment	2. Informal employment	2. Informal employment	2. Urban	2. Urban	2. Between 100,000 and 500,000 shillings	2. Between 100,000 and 500,000 shillings	1. Spouse 3. Relatives	1	0	1	0	0		2. 1-5km	2. 1-5km	1. Free	1. Free	1. Yes	1. Yes	1. Yes	1. Yes	1. Yes	1. Yes	1. Yes	1	1. Positive	1. Positive	1. Yes	1. Yes	2. No	1. Yes	4. Healthcare workers		1. Yes
2022-08-15 19:38:30	2022-08-15 19:44:37	2022-08-15 19:38:00	45	25	2. Married	2. Married	2. Catholic	2. Catholic		4. Tertiary	4. Tertiary	4. Tertiary	4. Tertiary	1. Formal employment	1. Formal employment	1. Formal employment	1. Formal employment	2. Urban	2. Urban	3. Above 500,000 shillings	3. Above 500,000 shillings	1. Spouse	1	0	0	0	0		3. >5km	3. >5km	2. Affordable	2. Affordable	1. Yes	1. Yes	1. Yes	1. Yes	1. Yes	1. Yes	1. Yes	1	2. Negative	2. Negative	1. Yes	1. Yes	1. Yes	1. Yes	4. Healthcare workers		1. Yes
2022-08-15 19:48:15	2022-08-15 20:00:35	2022-08-15 19:48:00	46	23	2. Married	2. Married	3. Muslim	3. Muslim		3. Secondary	3. Secondary	3. Secondary	3. Secondary	2. Informal employment	2. Informal employment	2. Informal employment	2. Informal employment	2. Urban	2. Urban	2. Between 100,000 and 500,000 shillings	2. Between 100,000 and 500,000 shillings	1. Spouse	1	0	0	0	0		3. >5km	3. >5km	1. Free	1. Free	1. Yes	1. Yes	1. Yes	1. Yes	1. Yes	1. Yes	1. Yes	1	2. Negative	2. Negative	1. Yes	1. Yes	1. Yes	1. Yes	8. Internet		1. Yes
2022-08-15 20:02:09	2022-08-15 20:09:03	2022-08-15 20:02:00	46	40	2. Married	2. Married	4. Born again	4. Born again		3. Secondary	3. Secondary	3. Secondary	3. Secondary	2. Informal employment	2. Informal employment	2. Informal employment	2. Informal employment	2. Urban	2. Urban	2. Between 100,000 and 500,000 shillings	2. Between 100,000 and 500,000 shillings	1. Spouse	1	0	0	0	0		2. 1-5km	2. 1-5km	1. Free	1. Free	1. Yes	1. Yes	1. Yes	1. Yes	1. Yes	1. Yes	1. Yes	1	2. Negative	2. Negative	1. Yes	1. Yes	1. Yes	1. Yes	4. Healthcare workers		1. Yes
2022-08-15 20:10:16	2022-08-15 20:16:08	2022-08-15 20:10:00	47	18	2. Married	2. Married	4. Born again	4. Born again		2. Primary	2. Primary	3. Secondary	3. Secondary	2. Informal employment	2. Informal employment	2. Informal employment	2. Informal employment	1. Rural	1. Rural	2. Between 100,000 and 500,000 shillings	2. Between 100,000 and 500,000 shillings	1. Spouse	1	0	0	0	0		2. 1-5km	2. 1-5km	1. Free	1. Free	1. Yes	1. Yes	1. Yes	1. Yes	1. Yes	1. Yes	2. No	0	2. Negative	2. Negative	1. Yes	1. Yes	1. Yes	1. Yes	4. Healthcare workers		1. Yes
2022-08-15 11:57:41	2022-08-15 12:16:15	2022-08-15 11:57:00	80	26	3. Divorced	3. Divorced	3. Muslim	3. Muslim		4. Tertiary	4. Tertiary	3. Secondary	3. Secondary	2. Informal employment	2. Informal employment	3. Unemployed	3. Unemployed	2. Urban	2. Urban	2. Between 100,000 and 500,000 shillings	2. Between 100,000 and 500,000 shillings	2. Parents	0	1	0	0	0		2. 1-5km	2. 1-5km	1. Free	1. Free	2. No	2. No	2. No	2. No	2. No	2. No	2. No	0	2. Negative	2. Negative	1. Yes	1. Yes	2. No	1. Yes	4. Healthcare workers		2. No
2022-08-15 12:16:42	2022-08-15 12:21:14	2022-08-15 12:16:00	81	31	2. Married	2. Married	3. Muslim	3. Muslim		2. Primary	2. Primary	3. Secondary	3. Secondary	2. Informal employment	2. Informal employment	2. Informal employment	2. Informal employment	1. Rural	1. Rural	1. Less than 100,000 shillings	1. Less than 100,000 shillings	1. Spouse	1	0	0	0	0		3. >5km	3. >5km	1. Free	1. Free	1. Yes	1. Yes	1. Yes	1. Yes	1. Yes	1. Yes	1. Yes	1	2. Negative	2. Negative	1. Yes	1. Yes	2. No	1. Yes	4. Healthcare workers		1. Yes
2022-08-15 12:21:31	2022-08-15 12:26:36	2022-08-15 12:21:00	82	19	2. Married	2. Married	2. Catholic	2. Catholic		3. Secondary	3. Secondary	4. Tertiary	4. Tertiary	2. Informal employment	2. Informal employment	1. Formal employment	1. Formal employment	2. Urban	2. Urban	3. Above 500,000 shillings	3. Above 500,000 shillings	1. Spouse	1	0	0	0	0		2. 1-5km	2. 1-5km	1. Free	1. Free	1. Yes	1. Yes	1. Yes	1. Yes	1. Yes	1. Yes	1. Yes	2	2. Negative	2. Negative	2. No	1. Yes	2. No	1. Yes	4. Healthcare workers		2. No
2022-08-15 14:41:05	2022-08-15 14:45:10	2022-08-15 14:41:00	83	23	2. Married	2. Married	3. Muslim	3. Muslim		4. Tertiary	4. Tertiary	3. Secondary	3. Secondary	1. Formal employment	1. Formal employment	3. Unemployed	3. Unemployed	1. Rural	1. Rural	2. Between 100,000 and 500,000 shillings	2. Between 100,000 and 500,000 shillings	1. Spouse	1	0	0	0	0		2. 1-5km	2. 1-5km	1. Free	1. Free	1. Yes	1. Yes	1. Yes	1. Yes	2. No	2. No	2. No	0	3. Unknown	3. Unknown	1. Yes	1. Yes	2. No	1. Yes	4. Healthcare workers		1. Yes
2022-08-15 14:45:20	2022-08-15 14:48:56	2022-08-15 14:45:00	84	35	2. Married	2. Married	1. Anglican	1. Anglican		3. Secondary	3. Secondary	4. Tertiary	4. Tertiary	3. Unemployed	3. Unemployed	2. Informal employment	2. Informal employment	1. Rural	1. Rural	2. Between 100,000 and 500,000 shillings	2. Between 100,000 and 500,000 shillings	1. Spouse 3. Relatives	1	0	1	0	0		1. Less than 1km	1. Less than 1km	1. Free	1. Free	1. Yes	1. Yes	1. Yes	1. Yes	1. Yes	1. Yes	1. Yes	1	1. Positive	1. Positive	1. Yes	1. Yes	2. No	1. Yes	4. Healthcare workers		1. Yes
2022-08-15 14:49:04	2022-08-15 14:53:51	2022-08-15 14:49:00	85	40	2. Married	2. Married	1. Anglican	1. Anglican		2. Primary	2. Primary	2. Primary	2. Primary	3. Unemployed	3. Unemployed	3. Unemployed	3. Unemployed	1. Rural	1. Rural	1. Less than 100,000 shillings	1. Less than 100,000 shillings	1. Spouse	1	0	0	0	0		3. >5km	3. >5km	1. Free	1. Free	2. No	2. No	2. No	2. No	2. No	2. No	2. No	0	2. Negative	2. Negative	2. No	2. No	2. No	2. No	5. Village health teams/community health volunteers		2. No
2022-08-15 15:16:06	2022-08-15 15:21:11	2022-08-15 15:16:00	86	18	1. Single	1. Single	2. Catholic	2. Catholic		3. Secondary	3. Secondary	3. Secondary	3. Secondary	3. Unemployed	3. Unemployed	3. Unemployed	3. Unemployed	1. Rural	1. Rural	1. Less than 100,000 shillings	1. Less than 100,000 shillings	1. Spouse 2. Parents	1	1	0	0	0		1. Less than 1km	1. Less than 1km	1. Free	1. Free	1. Yes	1. Yes	1. Yes	2. No	2. No	2. No	1. Yes	1	2. Negative	2. Negative	2. No	2. No	2. No	1. Yes	4. Healthcare workers		1. Yes
2022-08-15 15:21:43	2022-08-15 15:31:21	2022-08-15 15:21:00	87	29	2. Married	2. Married	1. Anglican	1. Anglican		4. Tertiary	4. Tertiary	4. Tertiary	4. Tertiary	1. Formal employment	1. Formal employment	1. Formal employment	1. Formal employment	1. Rural	1. Rural	3. Above 500,000 shillings	3. Above 500,000 shillings	1. Spouse	1	0	0	0	0		1. Less than 1km	1. Less than 1km	2. Affordable	2. Affordable	1. Yes	2. No	1. Yes	1. Yes	1. Yes	1. Yes	1. Yes	4	2. Negative	2. Negative	1. Yes	1. Yes	1. Yes	1. Yes	1. TV		1. Yes
2022-08-15 15:31:26	2022-08-15 15:35:47	2022-08-15 15:31:00	88	16	1. Single	1. Single	2. Catholic	2. Catholic		2. Primary	2. Primary	2. Primary	2. Primary	3. Unemployed	3. Unemployed	3. Unemployed	3. Unemployed	1. Rural	1. Rural	1. Less than 100,000 shillings	1. Less than 100,000 shillings	2. Parents	0	1	0	0	0		3. >5km	3. >5km	1. Free	1. Free	1. Yes	1. Yes	1. Yes	2. No	2. No	2. No	2. No	0	3. Unknown	3. Unknown	2. No	2. No	2. No	2. No	5. Village health teams/community health volunteers		2. No
2022-08-15 19:30:19	2022-08-15 19:41:41	2022-08-15 19:30:00	18	24	2. Married	2. Married	3. Muslim	3. Muslim		3. Secondary	3. Secondary	3. Secondary	3. Secondary	3. Unemployed	3. Unemployed	2. Informal employment	2. Informal employment	1. Rural	1. Rural	2. Between 100,000 and 500,000 shillings	2. Between 100,000 and 500,000 shillings	1. Spouse	1	0	0	0	0		2. 1-5km	2. 1-5km	2. Affordable	2. Affordable	1. Yes	1. Yes	1. Yes	1. Yes	1. Yes	1. Yes	2. No	0	2. Negative	2. Negative	1. Yes	2. No	2. No	1. Yes	4. Healthcare workers		2. No
2022-08-15 20:32:28	2022-08-15 20:49:00	2022-08-15 20:32:00	19	18	1. Single	1. Single	2. Catholic	2. Catholic		3. Secondary	3. Secondary	3. Secondary	3. Secondary	3. Unemployed	3. Unemployed	2. Informal employment	2. Informal employment	1. Rural	1. Rural	1. Less than 100,000 shillings	1. Less than 100,000 shillings	2. Parents	0	1	0	0	0		1. Less than 1km	1. Less than 1km	1. Free	1. Free	2. No	1. Yes	2. No	2. No	1. Yes	1. Yes	2. No	0	2. Negative	2. Negative	2. No	1. Yes	2. No	2. No	4. Healthcare workers		2. No
2022-08-15 20:57:35	2022-08-15 21:17:20	2022-08-15 20:57:00	20	32	2. Married	2. Married	3. Muslim	3. Muslim		4. Tertiary	4. Tertiary	4. Tertiary	4. Tertiary	2. Informal employment	2. Informal employment	1. Formal employment	1. Formal employment	2. Urban	2. Urban	3. Above 500,000 shillings	3. Above 500,000 shillings	1. Spouse	1	0	0	0	0		1. Less than 1km	1. Less than 1km	1. Free	1. Free	2. No	1. Yes	2. No	2. No	1. Yes	1. Yes	2. No	0	2. Negative	2. Negative	1. Yes	1. Yes	1. Yes	1. Yes	1. TV		2. No
2022-08-15 21:20:49	2022-08-15 21:39:48	2022-08-15 21:20:00	21	35	2. Married	2. Married	4. Born again	4. Born again		3. Secondary	3. Secondary	4. Tertiary	4. Tertiary	3. Unemployed	3. Unemployed	1. Formal employment	1. Formal employment	2. Urban	2. Urban	2. Between 100,000 and 500,000 shillings	2. Between 100,000 and 500,000 shillings	1. Spouse	1	0	0	0	0		2. 1-5km	2. 1-5km	1. Free	1. Free	2. No	1. Yes	1. Yes	1. Yes	1. Yes	1. Yes	2. No	0	2. Negative	2. Negative	1. Yes	1. Yes	1. Yes	1. Yes	2. Radio		1. Yes
2022-08-15 21:45:00	2022-08-15 21:56:56	2022-08-15 21:45:00	22	21	1. Single	1. Single	1. Anglican	1. Anglican		3. Secondary	3. Secondary	4. Tertiary	4. Tertiary	3. Unemployed	3. Unemployed	1. Formal employment	1. Formal employment	1. Rural	1. Rural	2. Between 100,000 and 500,000 shillings	2. Between 100,000 and 500,000 shillings	3. Relatives	0	0	1	0	0		2. 1-5km	2. 1-5km	1. Free	1. Free	1. Yes	1. Yes	1. Yes	1. Yes	1. Yes	1. Yes	2. No	0	2. Negative	2. Negative	1. Yes	1. Yes	1. Yes	2. No	4. Healthcare workers		1. Yes
2022-08-15 22:05:44	2022-08-15 22:15:11	2022-08-15 22:05:00	23	26	1. Single	1. Single	4. Born again	4. Born again		3. Secondary	3. Secondary	4. Tertiary	4. Tertiary	2. Informal employment	2. Informal employment	1. Formal employment	1. Formal employment	2. Urban	2. Urban	2. Between 100,000 and 500,000 shillings	2. Between 100,000 and 500,000 shillings	2. Parents	0	1	0	0	0		1. Less than 1km	1. Less than 1km	1. Free	1. Free	1. Yes	1. Yes	1. Yes	1. Yes	1. Yes	1. Yes	2. No	0	2. Negative	2. Negative	1. Yes	1. Yes	1. Yes	1. Yes	8. Internet		1. Yes
2022-08-16 12:03:40	2022-08-16 12:15:38	2022-08-16 12:03:00	48	20	2. Married	2. Married	1. Anglican	1. Anglican		2. Primary	2. Primary	2. Primary	2. Primary	2. Informal employment	2. Informal employment	2. Informal employment	2. Informal employment	2. Urban	2. Urban	1. Less than 100,000 shillings	1. Less than 100,000 shillings	1. Spouse 3. Relatives	1	0	1	0	0		1. Less than 1km	1. Less than 1km	1. Free	1. Free	2. No	1. Yes	2. No	1. Yes	1. Yes	1. Yes	2. No	0	2. Negative	2. Negative	2. No	1. Yes	2. No	2. No	1. TV		1. Yes
2022-08-16 12:55:57	2022-08-16 13:08:50	2022-08-16 12:55:00	49	22	2. Married	2. Married	3. Muslim	3. Muslim		3. Secondary	3. Secondary	3. Secondary	3. Secondary	3. Unemployed	3. Unemployed	2. Informal employment	2. Informal employment	2. Urban	2. Urban	3. Above 500,000 shillings	3. Above 500,000 shillings	1. Spouse	1	0	0	0	0		2. 1-5km	2. 1-5km	1. Free	1. Free	2. No	1. Yes	1. Yes	1. Yes	1. Yes	1. Yes	1. Yes	2	2. Negative	2. Negative	1. Yes	1. Yes	2. No	2. No	6. Family		2. No
2022-08-16 13:14:58	2022-08-16 13:23:53	2022-08-16 13:14:00	50	21	2. Married	2. Married	3. Muslim	3. Muslim		2. Primary	2. Primary	3. Secondary	3. Secondary	3. Unemployed	3. Unemployed	2. Informal employment	2. Informal employment	2. Urban	2. Urban	2. Between 100,000 and 500,000 shillings	2. Between 100,000 and 500,000 shillings	1. Spouse 5. Others	1	0	0	0	1	Children	1. Less than 1km	1. Less than 1km	1. Free	1. Free	1. Yes	1. Yes	2. No	1. Yes	1. Yes	1. Yes	2. No	0	2. Negative	2. Negative	2. No	1. Yes	2. No	2. No	4. Healthcare workers		2. No
2022-08-16 09:08:11	2022-08-16 09:13:00	2022-08-16 09:08:00		19	2. Married	2. Married	4. Born again	4. Born again		3. Secondary	3. Secondary	2. Primary	2. Primary	3. Unemployed	3. Unemployed	2. Informal employment	2. Informal employment	2. Urban	2. Urban	2. Between 100,000 and 500,000 shillings	2. Between 100,000 and 500,000 shillings	2. Parents 1. Spouse	1	1	0	0	0		1. Less than 1km	1. Less than 1km	1. Free	1. Free	1. Yes	1. Yes	1. Yes	1. Yes	1. Yes	1. Yes	2. No	0	2. Negative	2. Negative	1. Yes	1. Yes	2. No	2. No	1. TV		1. Yes
2022-08-16 09:17:57	2022-08-16 09:23:14	2022-08-16 09:17:00		20	2. Married	2. Married	1. Anglican	1. Anglican		3. Secondary	3. Secondary	3. Secondary	3. Secondary	3. Unemployed	3. Unemployed	2. Informal employment	2. Informal employment	1. Rural	1. Rural	2. Between 100,000 and 500,000 shillings	2. Between 100,000 and 500,000 shillings	1. Spouse	1	0	0	0	0		2. 1-5km	2. 1-5km	1. Free	1. Free	1. Yes	1. Yes	1. Yes	1. Yes	1. Yes	1. Yes	1. Yes	3	2. Negative	2. Negative	2. No	1. Yes	2. No	2. No	5. Village health teams/community health volunteers		1. Yes
2022-08-16 09:45:04	2022-08-16 09:50:23	2022-08-16 09:45:00		26	2. Married	2. Married	1. Anglican	1. Anglican		2. Primary	2. Primary	3. Secondary	3. Secondary	2. Informal employment	2. Informal employment	2. Informal employment	2. Informal employment	1. Rural	1. Rural	2. Between 100,000 and 500,000 shillings	2. Between 100,000 and 500,000 shillings	1. Spouse	1	0	0	0	0		1. Less than 1km	1. Less than 1km	1. Free	1. Free	1. Yes	1. Yes	1. Yes	1. Yes	1. Yes	1. Yes	1. Yes	2	2. Negative	2. Negative	1. Yes	2. No	2. No	1. Yes	8. Internet		1. Yes
2022-08-16 10:12:02	2022-08-16 10:21:38	2022-08-16 10:12:00		25	2. Married	2. Married	2. Catholic	2. Catholic		4. Tertiary	4. Tertiary	4. Tertiary	4. Tertiary	2. Informal employment	2. Informal employment	2. Informal employment	2. Informal employment	2. Urban	2. Urban	2. Between 100,000 and 500,000 shillings	2. Between 100,000 and 500,000 shillings	1. Spouse 2. Parents	1	1	0	0	0		1. Less than 1km	1. Less than 1km	1. Free	1. Free	1. Yes	1. Yes	1. Yes	1. Yes	1. Yes	1. Yes	1. Yes	2	2. Negative	2. Negative	1. Yes	1. Yes	1. Yes	1. Yes	8. Internet		1. Yes
2022-08-16 10:25:48	2022-08-16 10:32:23	2022-08-16 10:25:00		40	2. Married	2. Married	3. Muslim	3. Muslim		3. Secondary	3. Secondary	4. Tertiary	4. Tertiary	2. Informal employment	2. Informal employment	2. Informal employment	2. Informal employment	1. Rural	1. Rural	2. Between 100,000 and 500,000 shillings	2. Between 100,000 and 500,000 shillings	1. Spouse	1	0	0	0	0		2. 1-5km	2. 1-5km	1. Free	1. Free	1. Yes	1. Yes	1. Yes	1. Yes	1. Yes	1. Yes	1. Yes	1	2. Negative	2. Negative	2. No	1. Yes	2. No	1. Yes	1. TV		2. No
2022-08-16 10:51:10	2022-08-16 10:54:01	2022-08-16 10:51:00		25	2. Married	2. Married	4. Born again	4. Born again		3. Secondary	3. Secondary	4. Tertiary	4. Tertiary	2. Informal employment	2. Informal employment	1. Formal employment	1. Formal employment	2. Urban	2. Urban	2. Between 100,000 and 500,000 shillings	2. Between 100,000 and 500,000 shillings	1. Spouse	1	0	0	0	0		1. Less than 1km	1. Less than 1km	1. Free	1. Free	1. Yes	1. Yes	1. Yes	1. Yes	1. Yes	1. Yes	1. Yes	2	2. Negative	2. Negative	1. Yes	1. Yes	1. Yes	1. Yes	8. Internet		1. Yes
2022-08-16 08:52:14	2022-08-16 08:59:52	2022-08-16 08:52:00		21	2. Married	2. Married	3. Muslim	3. Muslim		2. Primary	2. Primary	4. Tertiary	4. Tertiary	3. Unemployed	3. Unemployed	2. Informal employment	2. Informal employment	2. Urban	2. Urban	2. Between 100,000 and 500,000 shillings	2. Between 100,000 and 500,000 shillings	1. Spouse	1	0	0	0	0		1. Less than 1km	1. Less than 1km	1. Free	1. Free	1. Yes	1. Yes	1. Yes	1. Yes	1. Yes	1. Yes	1. Yes	3	2. Negative	2. Negative	1. Yes	1. Yes	1. Yes	1. Yes	1. TV		1. Yes
2022-08-16 09:32:11	2022-08-16 09:37:07	2022-08-16 09:32:00		39	2. Married	2. Married	3. Muslim	3. Muslim		2. Primary	2. Primary	2. Primary	2. Primary	2. Informal employment	2. Informal employment	2. Informal employment	2. Informal employment	1. Rural	1. Rural	2. Between 100,000 and 500,000 shillings	2. Between 100,000 and 500,000 shillings	1. Spouse	1	0	0	0	0		2. 1-5km	2. 1-5km	1. Free	1. Free	1. Yes	1. Yes	1. Yes	1. Yes	1. Yes	1. Yes	1. Yes	2	2. Negative	2. Negative	1. Yes	2. No	2. No	2. No	2. Radio		1. Yes
2022-08-16 09:57:46	2022-08-16 10:05:08	2022-08-16 09:57:00		19	2. Married	2. Married	3. Muslim	3. Muslim		2. Primary	2. Primary	3. Secondary	3. Secondary	3. Unemployed	3. Unemployed	2. Informal employment	2. Informal employment	1. Rural	1. Rural	1. Less than 100,000 shillings	1. Less than 100,000 shillings	1. Spouse	1	0	0	0	0		2. 1-5km	2. 1-5km	1. Free	1. Free	1. Yes	1. Yes	1. Yes	1. Yes	1. Yes	1. Yes	1. Yes	4	2. Negative	2. Negative	1. Yes	2. No	2. No	2. No	8. Internet		1. Yes
2022-08-16 10:40:26	2022-08-16 10:46:40	2022-08-16 10:40:00		19	2. Married	2. Married	3. Muslim	3. Muslim		3. Secondary	3. Secondary	3. Secondary	3. Secondary	3. Unemployed	3. Unemployed	2. Informal employment	2. Informal employment	2. Urban	2. Urban	2. Between 100,000 and 500,000 shillings	2. Between 100,000 and 500,000 shillings	1. Spouse	1	0	0	0	0		1. Less than 1km	1. Less than 1km	1. Free	1. Free	1. Yes	1. Yes	1. Yes	1. Yes	1. Yes	1. Yes	1. Yes	4	2. Negative	2. Negative	1. Yes	1. Yes	1. Yes	1. Yes	4. Healthcare workers		1. Yes
2022-08-16 11:06:26	2022-08-16 11:13:52	2022-08-16 11:06:00		33	2. Married	2. Married	4. Born again	4. Born again		2. Primary	2. Primary	2. Primary	2. Primary	2. Informal employment	2. Informal employment	2. Informal employment	2. Informal employment	1. Rural	1. Rural	1. Less than 100,000 shillings	1. Less than 100,000 shillings	1. Spouse	1	0	0	0	0		3. >5km	3. >5km	1. Free	1. Free	1. Yes	1. Yes	1. Yes	1. Yes	1. Yes	1. Yes	2. No	0	2. Negative	2. Negative	1. Yes	2. No	2. No	2. No	2. Radio		1. Yes
2022-08-16 09:16:04	2022-08-16 09:25:08	2022-08-16 09:16:00		19	2. Married	2. Married	3. Muslim	3. Muslim		2. Primary	2. Primary	3. Secondary	3. Secondary	3. Unemployed	3. Unemployed	2. Informal employment	2. Informal employment	1. Rural	1. Rural	2. Between 100,000 and 500,000 shillings	2. Between 100,000 and 500,000 shillings	1. Spouse	1	0	0	0	0		2. 1-5km	2. 1-5km	1. Free	1. Free	2. No	1. Yes	2. No	1. Yes	1. Yes	1. Yes	2. No	0	2. Negative	2. Negative	1. Yes	2. No	2. No	2. No	2. Radio		1. Yes
2022-08-16 09:30:14	2022-08-16 09:37:19	2022-08-16 09:30:00		20	2. Married	2. Married	1. Anglican	1. Anglican		2. Primary	2. Primary	3. Secondary	3. Secondary	3. Unemployed	3. Unemployed	2. Informal employment	2. Informal employment	1. Rural	1. Rural	1. Less than 100,000 shillings	1. Less than 100,000 shillings	1. Spouse	1	0	0	0	0		2. 1-5km	2. 1-5km	1. Free	1. Free	1. Yes	1. Yes	2. No	1. Yes	1. Yes	1. Yes	2. No	0	2. Negative	2. Negative	2. No	1. Yes	2. No	2. No	1. TV		1. Yes
2022-08-16 09:45:55	2022-08-16 09:54:39	2022-08-16 09:45:00		19	2. Married	2. Married	3. Muslim	3. Muslim		3. Secondary	3. Secondary	3. Secondary	3. Secondary	3. Unemployed	3. Unemployed	2. Informal employment	2. Informal employment	1. Rural	1. Rural	1. Less than 100,000 shillings	1. Less than 100,000 shillings	1. Spouse	1	0	0	0	0		2. 1-5km	2. 1-5km	1. Free	1. Free	2. No	1. Yes	2. No	1. Yes	1. Yes	1. Yes	2. No	0	2. Negative	2. Negative	1. Yes	1. Yes	2. No	2. No	2. Radio		1. Yes
2022-08-16 09:59:42	2022-08-16 10:06:31	2022-08-16 09:59:00		24	2. Married	2. Married	4. Born again	4. Born again		2. Primary	2. Primary	3. Secondary	3. Secondary	3. Unemployed	3. Unemployed	3. Unemployed	3. Unemployed	1. Rural	1. Rural	1. Less than 100,000 shillings	1. Less than 100,000 shillings	1. Spouse 3. Relatives	1	0	1	0	0		3. >5km	3. >5km	1. Free	1. Free	2. No	1. Yes	2. No	1. Yes	1. Yes	1. Yes	1. Yes	1	2. Negative	2. Negative	2. No	2. No	2. No	2. No	5. Village health teams/community health volunteers		1. Yes
2022-08-16 10:37:15	2022-08-16 10:44:34	2022-08-16 10:37:00		31	2. Married	2. Married	1. Anglican	1. Anglican		2. Primary	2. Primary	2. Primary	2. Primary	2. Informal employment	2. Informal employment	2. Informal employment	2. Informal employment	1. Rural	1. Rural	2. Between 100,000 and 500,000 shillings	2. Between 100,000 and 500,000 shillings	1. Spouse 3. Relatives	1	0	1	0	0		3. >5km	3. >5km	1. Free	1. Free	1. Yes	1. Yes	2. No	1. Yes	1. Yes	1. Yes	1. Yes	2	2. Negative	2. Negative	1. Yes	2. No	2. No	2. No	2. Radio		1. Yes
2022-08-16 10:52:24	2022-08-16 10:59:41	2022-08-16 10:52:00		19	2. Married	2. Married	2. Catholic	2. Catholic		2. Primary	2. Primary	3. Secondary	3. Secondary	3. Unemployed	3. Unemployed	2. Informal employment	2. Informal employment	1. Rural	1. Rural	1. Less than 100,000 shillings	1. Less than 100,000 shillings	1. Spouse	1	0	0	0	0		2. 1-5km	2. 1-5km	1. Free	1. Free	2. No	1. Yes	1. Yes	1. Yes	1. Yes	1. Yes	1. Yes	1	2. Negative	2. Negative	1. Yes	2. No	2. No	2. No	2. Radio		1. Yes
2022-08-16 10:30:58	2022-08-16 10:35:37	2022-08-16 10:30:00		22	2. Married	2. Married	2. Catholic	2. Catholic		2. Primary	2. Primary	2. Primary	2. Primary	3. Unemployed	3. Unemployed	2. Informal employment	2. Informal employment	1. Rural	1. Rural	1. Less than 100,000 shillings	1. Less than 100,000 shillings	1. Spouse 3. Relatives	1	0	1	0	0		2. 1-5km	2. 1-5km	1. Free	1. Free	2. No	1. Yes	2. No	1. Yes	1. Yes	1. Yes	2. No	0	2. Negative	2. Negative	1. Yes	2. No	2. No	2. No	5. Village health teams/community health volunteers		1. Yes
2022-08-16 14:29:43	2022-08-16 15:47:30	2022-08-16 14:29:00	89	33	2. Married	2. Married	3. Muslim	3. Muslim		4. Tertiary	4. Tertiary	3. Secondary	3. Secondary	1. Formal employment	1. Formal employment	1. Formal employment	1. Formal employment	2. Urban	2. Urban	2. Between 100,000 and 500,000 shillings	2. Between 100,000 and 500,000 shillings	1. Spouse	1	0	0	0	0		2. 1-5km	2. 1-5km	1. Free	1. Free	1. Yes	2. No	2. No	1. Yes	1. Yes	1. Yes	2. No	0	2. Negative	2. Negative	2. No	2. No	2. No	1. Yes	4. Healthcare workers		1. Yes
2022-08-16 15:47:35	2022-08-16 15:52:06	2022-08-16 15:47:00	90	21	1. Single	1. Single	3. Muslim	3. Muslim		4. Tertiary	4. Tertiary	4. Tertiary	4. Tertiary	2. Informal employment	2. Informal employment	2. Informal employment	2. Informal employment	2. Urban	2. Urban	3. Above 500,000 shillings	3. Above 500,000 shillings	3. Relatives	0	0	1	0	0		3. >5km	3. >5km	1. Free	1. Free	2. No	2. No	2. No	2. No	2. No	2. No	2. No	0	1. Positive	1. Positive	1. Yes	1. Yes	2. No	1. Yes	1. TV		2. No
2022-08-16 15:53:00	2022-08-16 16:11:37	2022-08-16 15:53:00	91	19	4. Cohabiting	4. Cohabiting	2. Catholic	2. Catholic		3. Secondary	3. Secondary	4. Tertiary	4. Tertiary	2. Informal employment	2. Informal employment	1. Formal employment	1. Formal employment	2. Urban	2. Urban	1. Less than 100,000 shillings	1. Less than 100,000 shillings	3. Relatives 4. Friends	0	0	1	1	0		1. Less than 1km	1. Less than 1km	1. Free	1. Free	2. No	2. No	2. No	1. Yes	2. No	2. No	2. No	0	3. Unknown	3. Unknown	2. No	1. Yes	2. No	1. Yes	4. Healthcare workers		2. No
2022-08-16 16:12:22	2022-08-16 18:22:12	2022-08-16 16:12:00	92	27	2. Married	2. Married	2. Catholic	2. Catholic		2. Primary	2. Primary	3. Secondary	3. Secondary	3. Unemployed	3. Unemployed	3. Unemployed	3. Unemployed	1. Rural	1. Rural	1. Less than 100,000 shillings	1. Less than 100,000 shillings	1. Spouse	1	0	0	0	0		3. >5km	3. >5km	1. Free	1. Free	1. Yes	2. No	1. Yes	2. No	1. Yes	1. Yes	2. No	0	2. Negative	2. Negative	1. Yes	1. Yes	1. Yes	1. Yes	4. Healthcare workers		1. Yes
2022-08-16 18:22:44	2022-08-16 18:33:25	2022-08-16 18:22:00	93	40	2. Married	2. Married	4. Born again	4. Born again		2. Primary	2. Primary	2. Primary	2. Primary	3. Unemployed	3. Unemployed	3. Unemployed	3. Unemployed	1. Rural	1. Rural	1. Less than 100,000 shillings	1. Less than 100,000 shillings	1. Spouse	1	0	0	0	0		3. >5km	3. >5km	1. Free	1. Free	1. Yes	1. Yes	1. Yes	2. No	2. No	2. No	2. No	0	1. Positive	1. Positive	1. Yes	2. No	2. No	2. No	4. Healthcare workers		1. Yes
2022-08-16 18:33:36	2022-08-16 18:36:39	2022-08-16 18:33:00	94	23	1. Single	1. Single	4. Born again	4. Born again		3. Secondary	3. Secondary	3. Secondary	3. Secondary	2. Informal employment	2. Informal employment	3. Unemployed	3. Unemployed	2. Urban	2. Urban	2. Between 100,000 and 500,000 shillings	2. Between 100,000 and 500,000 shillings	2. Parents	0	1	0	0	0		1. Less than 1km	1. Less than 1km	1. Free	1. Free	1. Yes	1. Yes	2. No	2. No	1. Yes	1. Yes	2. No	0	2. Negative	2. Negative	1. Yes	1. Yes	2. No	2. No	4. Healthcare workers		1. Yes
2022-08-16 18:37:02	2022-08-16 18:45:00	2022-08-16 18:37:00	95	18	1. Single	1. Single	1. Anglican	1. Anglican		3. Secondary	3. Secondary	4. Tertiary	4. Tertiary	2. Informal employment	2. Informal employment	1. Formal employment	1. Formal employment	2. Urban	2. Urban	3. Above 500,000 shillings	3. Above 500,000 shillings	1. Spouse	1	0	0	0	0		1. Less than 1km	1. Less than 1km	1. Free	1. Free	1. Yes	1. Yes	1. Yes	1. Yes	1. Yes	1. Yes	1. Yes	2	2. Negative	2. Negative	2. No	1. Yes	1. Yes	1. Yes	4. Healthcare workers		1. Yes
2022-08-16 18:45:06	2022-08-16 18:49:53	2022-08-16 18:45:00	96	25	2. Married	2. Married	2. Catholic	2. Catholic		3. Secondary	3. Secondary	3. Secondary	3. Secondary	2. Informal employment	2. Informal employment	2. Informal employment	2. Informal employment	1. Rural	1. Rural	2. Between 100,000 and 500,000 shillings	2. Between 100,000 and 500,000 shillings	1. Spouse	1	0	0	0	0		3. >5km	3. >5km	2. Affordable	2. Affordable	1. Yes	1. Yes	1. Yes	1. Yes	1. Yes	1. Yes	1. Yes	2	2. Negative	2. Negative	1. Yes	1. Yes	2. No	1. Yes	4. Healthcare workers		1. Yes
2022-08-16 18:49:59	2022-08-16 18:53:32	2022-08-16 18:49:00	98	37	2. Married	2. Married	2. Catholic	2. Catholic		4. Tertiary	4. Tertiary	4. Tertiary	4. Tertiary	1. Formal employment	1. Formal employment	1. Formal employment	1. Formal employment	1. Rural	1. Rural	3. Above 500,000 shillings	3. Above 500,000 shillings	1. Spouse	1	0	0	0	0		3. >5km	3. >5km	2. Affordable	2. Affordable	1. Yes	1. Yes	1. Yes	1. Yes	1. Yes	1. Yes	1. Yes	1	2. Negative	2. Negative	1. Yes	1. Yes	1. Yes	1. Yes	4. Healthcare workers		1. Yes
2022-08-16 18:53:41	2022-08-16 18:56:22	2022-08-16 18:53:00	99	21	1. Single	1. Single	5. SDA	5. SDA		4. Tertiary	4. Tertiary	4. Tertiary	4. Tertiary	1. Formal employment	1. Formal employment	1. Formal employment	1. Formal employment	2. Urban	2. Urban	2. Between 100,000 and 500,000 shillings	2. Between 100,000 and 500,000 shillings	2. Parents	0	1	0	0	0		1. Less than 1km	1. Less than 1km	1. Free	1. Free	1. Yes	1. Yes	1. Yes	2. No	2. No	2. No	2. No	0	2. Negative	2. Negative	1. Yes	1. Yes	2. No	1. Yes	4. Healthcare workers		1. Yes
2022-08-16 18:56:30	2022-08-16 19:00:01	2022-08-16 18:56:00	100	26	3. Divorced	3. Divorced	3. Muslim	3. Muslim		3. Secondary	3. Secondary	4. Tertiary	4. Tertiary	2. Informal employment	2. Informal employment	3. Unemployed	3. Unemployed	2. Urban	2. Urban	2. Between 100,000 and 500,000 shillings	2. Between 100,000 and 500,000 shillings	2. Parents 3. Relatives	0	1	1	0	0		2. 1-5km	2. 1-5km	1. Free	1. Free	2. No	2. No	2. No	1. Yes	2. No	2. No	2. No	0	2. Negative	2. Negative	1. Yes	1. Yes	2. No	2. No	4. Healthcare workers		1. Yes
2022-08-16 08:57:38	2022-08-16 09:09:19	2022-08-16 08:57:00		33	2. Married	2. Married	1. Anglican	1. Anglican		4. Tertiary	4. Tertiary	4. Tertiary	4. Tertiary	1. Formal employment	1. Formal employment	1. Formal employment	1. Formal employment	2. Urban	2. Urban	3. Above 500,000 shillings	3. Above 500,000 shillings	1. Spouse	1	0	0	0	0		3. >5km	3. >5km	1. Free	1. Free	1. Yes	1. Yes	1. Yes	1. Yes	1. Yes	1. Yes	1. Yes	3	2. Negative	2. Negative	1. Yes	1. Yes	1. Yes	2. No	4. Healthcare workers		1. Yes
2022-08-16 10:13:27	2022-08-16 10:19:28	2022-08-16 10:13:00		30	2. Married	2. Married	2. Catholic	2. Catholic		3. Secondary	3. Secondary	2. Primary	2. Primary	2. Informal employment	2. Informal employment	2. Informal employment	2. Informal employment	1. Rural	1. Rural	2. Between 100,000 and 500,000 shillings	2. Between 100,000 and 500,000 shillings	1. Spouse	1	0	0	0	0		2. 1-5km	2. 1-5km	1. Free	1. Free	2. No	1. Yes	2. No	1. Yes	1. Yes	1. Yes	2. No	0	2. Negative	2. Negative	2. No	2. No	2. No	2. No	5. Village health teams/community health volunteers		1. Yes
2022-08-16 10:44:49	2022-08-16 10:51:06	2022-08-16 10:44:00		22	2. Married	2. Married	1. Anglican	1. Anglican		2. Primary	2. Primary	4. Tertiary	4. Tertiary	3. Unemployed	3. Unemployed	1. Formal employment	1. Formal employment	1. Rural	1. Rural	2. Between 100,000 and 500,000 shillings	2. Between 100,000 and 500,000 shillings	1. Spouse 3. Relatives	1	0	1	0	0		3. >5km	3. >5km	1. Free	1. Free	1. Yes	1. Yes	2. No	1. Yes	1. Yes	1. Yes	2. No	0	2. Negative	2. Negative	1. Yes	2. No	2. No	2. No	2. Radio		1. Yes
2022-08-16 09:33:26	2022-08-16 09:42:14	2022-08-16 08:33:00	61	16	1. Single	1. Single	3. Muslim	3. Muslim		2. Primary	2. Primary	3. Secondary	3. Secondary	2. Informal employment	2. Informal employment	3. Unemployed	3. Unemployed	1. Rural	1. Rural	1. Less than 100,000 shillings	1. Less than 100,000 shillings	2. Parents	0	1	0	0	0		1. Less than 1km	1. Less than 1km	1. Free	1. Free	1. Yes	2. No	2. No	2. No	2. No	1. Yes	2. No	0	2. Negative	2. Negative	1. Yes	1. Yes	2. No	2. No	5. Village health teams/community health volunteers		2. No
2022-08-16 09:42:16	2022-08-16 19:46:46	2022-08-16 09:42:00	62	26	2. Married	2. Married	4. Born again	4. Born again		2. Primary	2. Primary	2. Primary	2. Primary	2. Informal employment	2. Informal employment	2. Informal employment	2. Informal employment	2. Urban	2. Urban	2. Between 100,000 and 500,000 shillings	2. Between 100,000 and 500,000 shillings	1. Spouse	1	0	0	0	0		1. Less than 1km	1. Less than 1km	1. Free	1. Free	1. Yes	2. No	1. Yes	2. No	1. Yes	1. Yes	2. No	0	2. Negative	2. Negative	1. Yes	2. No	2. No	2. No	4. Healthcare workers		1. Yes
2022-08-16 09:52:09	2022-08-16 19:46:39	2022-08-16 10:00:00	63	27	2. Married	2. Married	1. Anglican	1. Anglican		3. Secondary	3. Secondary	3. Secondary	3. Secondary	2. Informal employment	2. Informal employment	2. Informal employment	2. Informal employment	1. Rural	1. Rural	1. Less than 100,000 shillings	1. Less than 100,000 shillings	1. Spouse	1	0	0	0	0		3. >5km	3. >5km	1. Free	1. Free	1. Yes	1. Yes	2. No	1. Yes	1. Yes	1. Yes	1. Yes	5	2. Negative	2. Negative	1. Yes	2. No	2. No	2. No	5. Village health teams/community health volunteers		1. Yes
2022-08-16 10:01:15	2022-08-16 19:45:45	2022-08-16 10:21:00	63	21	2. Married	2. Married	3. Muslim	3. Muslim		2. Primary	2. Primary	1. None	1. None	3. Unemployed	3. Unemployed	2. Informal employment	2. Informal employment	2. Urban	2. Urban	2. Between 100,000 and 500,000 shillings	2. Between 100,000 and 500,000 shillings	1. Spouse	1	0	0	0	0		3. >5km	3. >5km	2. Affordable	2. Affordable	1. Yes	1. Yes	2. No	1. Yes	1. Yes	1. Yes	2. No	0	1. Positive	1. Positive	1. Yes	1. Yes	2. No	2. No	4. Healthcare workers		2. No
2022-08-16 10:23:23	2022-08-16 19:46:12	2022-08-16 10:31:00	68	20	2. Married	2. Married	3. Muslim	3. Muslim		1. None	1. None	3. Secondary	3. Secondary	2. Informal employment	2. Informal employment	1. Formal employment	1. Formal employment	1. Rural	1. Rural	2. Between 100,000 and 500,000 shillings	2. Between 100,000 and 500,000 shillings	1. Spouse	1	0	0	0	0		2. 1-5km	2. 1-5km	1. Free	1. Free	1. Yes	1. Yes	2. No	1. Yes	1. Yes	2. No	2. No	0	2. Negative	2. Negative	1. Yes	2. No	2. No	2. No	2. Radio		2. No
2022-08-16 10:30:12	2022-08-16 19:44:31	2022-08-16 10:51:00	69	27	2. Married	2. Married	1. Anglican	1. Anglican		2. Primary	2. Primary	1. None	1. None	2. Informal employment	2. Informal employment	2. Informal employment	2. Informal employment	2. Urban	2. Urban	2. Between 100,000 and 500,000 shillings	2. Between 100,000 and 500,000 shillings	1. Spouse	1	0	0	0	0		1. Less than 1km	1. Less than 1km	1. Free	1. Free	1. Yes	1. Yes	2. No	1. Yes	1. Yes	2. No	2. No	0	2. Negative	2. Negative	2. No	2. No	2. No	2. No	4. Healthcare workers		2. No
2022-08-16 08:15:48	2022-08-16 08:18:58	2022-08-16 08:15:00	80	24	2. Married	2. Married	2. Catholic	2. Catholic		2. Primary	2. Primary	3. Secondary	3. Secondary	2. Informal employment	2. Informal employment	2. Informal employment	2. Informal employment	1. Rural	1. Rural	1. Less than 100,000 shillings	1. Less than 100,000 shillings	2. Parents 1. Spouse	1	1	0	0	0		1. Less than 1km	1. Less than 1km	1. Free	1. Free	1. Yes	2. No	2. No	2. No	2. No	2. No	2. No	0	1. Positive	1. Positive	2. No	2. No	2. No	2. No	4. Healthcare workers		2. No
2022-08-16 09:04:50	2022-08-16 09:09:39	2022-08-16 09:04:00	81	22	2. Married	2. Married	4. Born again	4. Born again		2. Primary	2. Primary	4. Tertiary	4. Tertiary	2. Informal employment	2. Informal employment	1. Formal employment	1. Formal employment	1. Rural	1. Rural	2. Between 100,000 and 500,000 shillings	2. Between 100,000 and 500,000 shillings	1. Spouse	1	0	0	0	0		2. 1-5km	2. 1-5km	1. Free	1. Free	1. Yes	1. Yes	1. Yes	2. No	2. No	2. No	2. No	0	2. Negative	2. Negative	2. No	2. No	2. No	2. No	4. Healthcare workers		2. No
2022-08-16 09:35:51	2022-08-16 09:45:44	2022-08-16 09:35:00	81	28	2. Married	2. Married	1. Anglican	1. Anglican		3. Secondary	3. Secondary	2. Primary	2. Primary	2. Informal employment	2. Informal employment	2. Informal employment	2. Informal employment	1. Rural	1. Rural	1. Less than 100,000 shillings	1. Less than 100,000 shillings	1. Spouse	1	0	0	0	0		3. >5km	3. >5km	2. Affordable	2. Affordable	2. No	1. Yes	1. Yes	1. Yes	1. Yes	1. Yes	1. Yes	3	2. Negative	2. Negative	1. Yes	2. No	2. No	2. No	2. Radio		1. Yes
2022-08-16 09:51:01	2022-08-16 10:00:19	2022-08-16 09:51:00	80	18	2. Married	2. Married	4. Born again	4. Born again		3. Secondary	3. Secondary	3. Secondary	3. Secondary	3. Unemployed	3. Unemployed	2. Informal employment	2. Informal employment	1. Rural	1. Rural	2. Between 100,000 and 500,000 shillings	2. Between 100,000 and 500,000 shillings	1. Spouse 2. Parents 3. Relatives	1	1	1	0	0		3. >5km	3. >5km	1. Free	1. Free	2. No	1. Yes	1. Yes	1. Yes	1. Yes	1. Yes	1. Yes	2	2. Negative	2. Negative	1. Yes	1. Yes	1. Yes	2. No	1. TV		2. No
2022-08-16 10:18:14	2022-08-16 10:24:49	2022-08-16 10:18:00	79	25	2. Married	2. Married	2. Catholic	2. Catholic		3. Secondary	3. Secondary	3. Secondary	3. Secondary	2. Informal employment	2. Informal employment	2. Informal employment	2. Informal employment	1. Rural	1. Rural	2. Between 100,000 and 500,000 shillings	2. Between 100,000 and 500,000 shillings	1. Spouse	1	0	0	0	0		3. >5km	3. >5km	1. Free	1. Free	2. No	2. No	2. No	2. No	2. No	2. No	2. No	0	2. Negative	2. Negative	2. No	1. Yes	2. No	2. No	1. TV		1. Yes
2022-08-16 10:32:12	2022-08-16 10:35:12	2022-08-16 10:32:00	78	39	2. Married	2. Married	3. Muslim	3. Muslim		3. Secondary	3. Secondary	3. Secondary	3. Secondary	2. Informal employment	2. Informal employment	2. Informal employment	2. Informal employment	1. Rural	1. Rural	2. Between 100,000 and 500,000 shillings	2. Between 100,000 and 500,000 shillings	1. Spouse	1	0	0	0	0		3. >5km	3. >5km	1. Free	1. Free	1. Yes	2. No	2. No	2. No	2. No	2. No	2. No	0	2. Negative	2. Negative	2. No	2. No	2. No	2. No	4. Healthcare workers		2. No
2022-08-16 20:36:38	2022-08-16 21:23:32	2022-08-16 15:36:00	73	32	2. Married	2. Married	4. Born again	4. Born again		3. Secondary	3. Secondary	3. Secondary	3. Secondary	2. Informal employment	2. Informal employment	2. Informal employment	2. Informal employment	1. Rural	1. Rural	2. Between 100,000 and 500,000 shillings	2. Between 100,000 and 500,000 shillings	1. Spouse	1	0	0	0	0		2. 1-5km	2. 1-5km	1. Free	1. Free	1. Yes	1. Yes	1. Yes	1. Yes	1. Yes	1. Yes	2. No	0	1. Positive	1. Positive	1. Yes	2. No	2. No	1. Yes	5. Village health teams/community health volunteers		1. Yes
2022-08-16 20:40:11	2022-08-16 21:23:50	2022-08-16 16:40:00	75	26	4. Cohabiting	4. Cohabiting	4. Born again	4. Born again		2. Primary	2. Primary	3. Secondary	3. Secondary	3. Unemployed	3. Unemployed	2. Informal employment	2. Informal employment	2. Urban	2. Urban	1. Less than 100,000 shillings	1. Less than 100,000 shillings	1. Spouse	1	0	0	0	0		1. Less than 1km	1. Less than 1km	1. Free	1. Free	2. No	2. No	1. Yes	2. No	2. No	1. Yes	2. No	0	2. Negative	2. Negative	1. Yes	1. Yes	2. No	2. No	4. Healthcare workers		1. Yes
2022-08-16 20:43:19	2022-08-16 21:22:43	2022-08-16 16:59:00	74	19	1. Single	1. Single	1. Anglican	1. Anglican		1. None	1. None	1. None	1. None	2. Informal employment	2. Informal employment	2. Informal employment	2. Informal employment	1. Rural	1. Rural	1. Less than 100,000 shillings	1. Less than 100,000 shillings	1. Spouse	1	0	0	0	0		3. >5km	3. >5km	1. Free	1. Free	1. Yes	1. Yes	1. Yes	1. Yes	2. No	1. Yes	1. Yes	2	2. Negative	2. Negative	1. Yes	2. No	2. No	2. No	5. Village health teams/community health volunteers		2. No
2022-08-16 20:47:35	2022-08-16 21:23:44	2022-08-16 14:32:00	70	29	3. Divorced	3. Divorced	2. Catholic	2. Catholic		3. Secondary	3. Secondary	4. Tertiary	4. Tertiary	2. Informal employment	2. Informal employment	1. Formal employment	1. Formal employment	2. Urban	2. Urban	2. Between 100,000 and 500,000 shillings	2. Between 100,000 and 500,000 shillings	3. Relatives	0	0	1	0	0		1. Less than 1km	1. Less than 1km	2. Affordable	2. Affordable	2. No	2. No	2. No	2. No	2. No	2. No	2. No	0	2. Negative	2. Negative	1. Yes	1. Yes	1. Yes	1. Yes	9. Faith based organizations (place of worship)		1. Yes
2022-08-16 20:52:17	2022-08-16 21:23:38	2022-08-16 12:47:00	71	20	2. Married	2. Married	3. Muslim	3. Muslim		3. Secondary	3. Secondary	1. None	1. None	2. Informal employment	2. Informal employment	3. Unemployed	3. Unemployed	1. Rural	1. Rural	1. Less than 100,000 shillings	1. Less than 100,000 shillings	1. Spouse	1	0	0	0	0		2. 1-5km	2. 1-5km	1. Free	1. Free	1. Yes	1. Yes	1. Yes	1. Yes	1. Yes	2. No	1. Yes	1	2. Negative	2. Negative	2. No	2. No	2. No	2. No	5. Village health teams/community health volunteers		2. No
2022-08-16 21:23:53	2022-08-16 21:26:48	2022-08-16 17:07:00	72	28	2. Married	2. Married	2. Catholic	2. Catholic		2. Primary	2. Primary	1. None	1. None	2. Informal employment	2. Informal employment	3. Unemployed	3. Unemployed	1. Rural	1. Rural	1. Less than 100,000 shillings	1. Less than 100,000 shillings	1. Spouse	1	0	0	0	0		3. >5km	3. >5km	1. Free	1. Free	1. Yes	1. Yes	2. No	1. Yes	1. Yes	1. Yes	1. Yes	2	1. Positive	1. Positive	1. Yes	2. No	2. No	2. No	5. Village health teams/community health volunteers		1. Yes
2022-08-16 21:26:51	2022-08-16 21:31:09	2022-08-16 17:53:00	73	25	2. Married	2. Married	5. SDA	5. SDA		4. Tertiary	4. Tertiary	4. Tertiary	4. Tertiary	1. Formal employment	1. Formal employment	1. Formal employment	1. Formal employment	2. Urban	2. Urban	2. Between 100,000 and 500,000 shillings	2. Between 100,000 and 500,000 shillings	1. Spouse	1	0	0	0	0		1. Less than 1km	1. Less than 1km	2. Affordable	2. Affordable	1. Yes	1. Yes	1. Yes	1. Yes	1. Yes	1. Yes	1. Yes	4	2. Negative	2. Negative	1. Yes	1. Yes	1. Yes	1. Yes	9. Faith based organizations (place of worship)		1. Yes
2022-08-16 19:38:56	2022-08-16 19:48:17	2022-08-16 19:38:00	24	18	2. Married	2. Married	3. Muslim	3. Muslim		2. Primary	2. Primary	2. Primary	2. Primary	2. Informal employment	2. Informal employment	2. Informal employment	2. Informal employment	1. Rural	1. Rural	1. Less than 100,000 shillings	1. Less than 100,000 shillings	1. Spouse	1	0	0	0	0		2. 1-5km	2. 1-5km	1. Free	1. Free	1. Yes	1. Yes	2. No	1. Yes	1. Yes	1. Yes	1. Yes	2	2. Negative	2. Negative	1. Yes	2. No	2. No	2. No	2. Radio		2. No
2022-08-16 19:58:24	2022-08-16 20:05:27	2022-08-16 19:58:00	25	22	2. Married	2. Married	3. Muslim	3. Muslim		2. Primary	2. Primary	4. Tertiary	4. Tertiary	3. Unemployed	3. Unemployed	2. Informal employment	2. Informal employment	2. Urban	2. Urban	3. Above 500,000 shillings	3. Above 500,000 shillings	1. Spouse	1	0	0	0	0		1. Less than 1km	1. Less than 1km	1. Free	1. Free	1. Yes	1. Yes	1. Yes	1. Yes	1. Yes	1. Yes	2. No	0	2. Negative	2. Negative	2. No	1. Yes	2. No	2. No	1. TV		2. No
2022-08-16 20:33:43	2022-08-16 20:46:02	2022-08-16 20:33:00	26	25	2. Married	2. Married	3. Muslim	3. Muslim		4. Tertiary	4. Tertiary	4. Tertiary	4. Tertiary	1. Formal employment	1. Formal employment	1. Formal employment	1. Formal employment	2. Urban	2. Urban	3. Above 500,000 shillings	3. Above 500,000 shillings	1. Spouse	1	0	0	0	0		2. 1-5km	2. 1-5km	1. Free	1. Free	1. Yes	1. Yes	1. Yes	1. Yes	1. Yes	1. Yes	1. Yes	4	2. Negative	2. Negative	1. Yes	1. Yes	1. Yes	1. Yes	1. TV		2. No
2022-08-16 21:00:52	2022-08-16 21:14:25	2022-08-16 21:00:00	27	21	2. Married	2. Married	3. Muslim	3. Muslim		3. Secondary	3. Secondary	4. Tertiary	4. Tertiary	3. Unemployed	3. Unemployed	1. Formal employment	1. Formal employment	2. Urban	2. Urban	3. Above 500,000 shillings	3. Above 500,000 shillings	1. Spouse	1	0	0	0	0		1. Less than 1km	1. Less than 1km	1. Free	1. Free	1. Yes	1. Yes	1. Yes	1. Yes	1. Yes	1. Yes	1. Yes	1	2. Negative	2. Negative	1. Yes	1. Yes	1. Yes	2. No	4. Healthcare workers		2. No
2022-08-16 21:24:16	2022-08-16 21:46:16	2022-08-16 21:24:00	28	21	2. Married	2. Married	3. Muslim	3. Muslim		3. Secondary	3. Secondary	3. Secondary	3. Secondary	3. Unemployed	3. Unemployed	2. Informal employment	2. Informal employment	2. Urban	2. Urban	1. Less than 100,000 shillings	1. Less than 100,000 shillings	1. Spouse	1	0	0	0	0		2. 1-5km	2. 1-5km	1. Free	1. Free	1. Yes	1. Yes	1. Yes	1. Yes	1. Yes	1. Yes	1. Yes	1	2. Negative	2. Negative	1. Yes	1. Yes	2. No	2. No	2. Radio		2. No
2022-08-16 22:19:42	2022-08-16 22:34:02	2022-08-16 22:19:00	29	24	2. Married	2. Married	3. Muslim	3. Muslim		3. Secondary	3. Secondary	3. Secondary	3. Secondary	3. Unemployed	3. Unemployed	2. Informal employment	2. Informal employment	2. Urban	2. Urban	1. Less than 100,000 shillings	1. Less than 100,000 shillings	1. Spouse	1	0	0	0	0		3. >5km	3. >5km	1. Free	1. Free	1. Yes	1. Yes	1. Yes	1. Yes	1. Yes	1. Yes	1. Yes	3	2. Negative	2. Negative	1. Yes	2. No	2. No	2. No	2. Radio		1. Yes
2022-08-17 08:48:27	2022-08-17 08:55:17	2022-08-17 08:48:00		20	2. Married	2. Married	3. Muslim	3. Muslim		2. Primary	2. Primary	3. Secondary	3. Secondary	3. Unemployed	3. Unemployed	3. Unemployed	3. Unemployed	1. Rural	1. Rural	1. Less than 100,000 shillings	1. Less than 100,000 shillings	1. Spouse	1	0	0	0	0		3. >5km	3. >5km	1. Free	1. Free	2. No	1. Yes	2. No	1. Yes	1. Yes	1. Yes	2. No	0	2. Negative	2. Negative	2. No	1. Yes	2. No	2. No	5. Village health teams/community health volunteers		1. Yes
2022-08-17 09:00:28	2022-08-17 09:06:52	2022-08-17 09:00:00		22	2. Married	2. Married	1. Anglican	1. Anglican		3. Secondary	3. Secondary	3. Secondary	3. Secondary	3. Unemployed	3. Unemployed	2. Informal employment	2. Informal employment	1. Rural	1. Rural	1. Less than 100,000 shillings	1. Less than 100,000 shillings	1. Spouse 3. Relatives	1	0	1	0	0		3. >5km	3. >5km	1. Free	1. Free	1. Yes	1. Yes	1. Yes	1. Yes	1. Yes	1. Yes	1. Yes	1	2. Negative	2. Negative	1. Yes	1. Yes	2. No	2. No	1. TV		1. Yes
2022-08-17 09:12:17	2022-08-17 09:17:55	2022-08-17 09:12:00		22	2. Married	2. Married	3. Muslim	3. Muslim		3. Secondary	3. Secondary	3. Secondary	3. Secondary	3. Unemployed	3. Unemployed	2. Informal employment	2. Informal employment	1. Rural	1. Rural	1. Less than 100,000 shillings	1. Less than 100,000 shillings	1. Spouse 3. Relatives	1	0	1	0	0		3. >5km	3. >5km	1. Free	1. Free	1. Yes	1. Yes	2. No	1. Yes	1. Yes	1. Yes	2. No	0	2. Negative	2. Negative	1. Yes	2. No	2. No	2. No	2. Radio		1. Yes
2022-08-17 09:22:08	2022-08-17 09:27:20	2022-08-17 09:22:00		20	2. Married	2. Married	1. Anglican	1. Anglican		3. Secondary	3. Secondary	3. Secondary	3. Secondary	3. Unemployed	3. Unemployed	2. Informal employment	2. Informal employment	2. Urban	2. Urban	2. Between 100,000 and 500,000 shillings	2. Between 100,000 and 500,000 shillings	1. Spouse	1	0	0	0	0		3. >5km	3. >5km	1. Free	1. Free	2. No	1. Yes	1. Yes	1. Yes	1. Yes	1. Yes	1. Yes	3	2. Negative	2. Negative	1. Yes	1. Yes	2. No	2. No	2. Radio		1. Yes
2022-08-17 09:32:39	2022-08-17 09:41:12	2022-08-17 09:32:00		19	2. Married	2. Married	2. Catholic	2. Catholic		3. Secondary	3. Secondary	4. Tertiary	4. Tertiary	1. Formal employment	1. Formal employment	1. Formal employment	1. Formal employment	2. Urban	2. Urban	2. Between 100,000 and 500,000 shillings	2. Between 100,000 and 500,000 shillings	1. Spouse 3. Relatives	1	0	1	0	0		2. 1-5km	2. 1-5km	1. Free	1. Free	2. No	1. Yes	1. Yes	1. Yes	1. Yes	1. Yes	1. Yes	2	2. Negative	2. Negative	1. Yes	1. Yes	1. Yes	1. Yes	1. TV		1. Yes
2022-08-17 09:46:13	2022-08-17 09:52:44	2022-08-17 09:46:00		21	2. Married	2. Married	3. Muslim	3. Muslim		3. Secondary	3. Secondary	3. Secondary	3. Secondary	2. Informal employment	2. Informal employment	2. Informal employment	2. Informal employment	1. Rural	1. Rural	1. Less than 100,000 shillings	1. Less than 100,000 shillings	1. Spouse	1	0	0	0	0		3. >5km	3. >5km	1. Free	1. Free	2. No	1. Yes	1. Yes	1. Yes	1. Yes	1. Yes	2. No	0	2. Negative	2. Negative	1. Yes	1. Yes	2. No	2. No	2. Radio		1. Yes
2022-08-17 09:59:26	2022-08-17 10:05:50	2022-08-17 09:59:00		28	2. Married	2. Married	3. Muslim	3. Muslim		2. Primary	2. Primary	3. Secondary	3. Secondary	2. Informal employment	2. Informal employment	2. Informal employment	2. Informal employment	1. Rural	1. Rural	2. Between 100,000 and 500,000 shillings	2. Between 100,000 and 500,000 shillings	1. Spouse	1	0	0	0	0		2. 1-5km	2. 1-5km	1. Free	1. Free	1. Yes	1. Yes	2. No	1. Yes	1. Yes	1. Yes	1. Yes	1	2. Negative	2. Negative	1. Yes	2. No	2. No	2. No	2. Radio		1. Yes
2022-08-17 10:10:33	2022-08-17 10:15:44	2022-08-17 10:10:00		23	2. Married	2. Married	3. Muslim	3. Muslim		3. Secondary	3. Secondary	3. Secondary	3. Secondary	2. Informal employment	2. Informal employment	2. Informal employment	2. Informal employment	2. Urban	2. Urban	2. Between 100,000 and 500,000 shillings	2. Between 100,000 and 500,000 shillings	1. Spouse 3. Relatives	1	0	1	0	0		3. >5km	3. >5km	1. Free	1. Free	2. No	1. Yes	2. No	1. Yes	1. Yes	1. Yes	1. Yes	1	2. Negative	2. Negative	1. Yes	1. Yes	2. No	2. No	2. Radio		1. Yes
2022-08-17 10:23:13	2022-08-17 10:31:25	2022-08-17 10:23:00		30	2. Married	2. Married	3. Muslim	3. Muslim		2. Primary	2. Primary	2. Primary	2. Primary	2. Informal employment	2. Informal employment	2. Informal employment	2. Informal employment	1. Rural	1. Rural	2. Between 100,000 and 500,000 shillings	2. Between 100,000 and 500,000 shillings	1. Spouse	1	0	0	0	0		2. 1-5km	2. 1-5km	1. Free	1. Free	1. Yes	1. Yes	2. No	1. Yes	1. Yes	1. Yes	2. No	0	2. Negative	2. Negative	1. Yes	1. Yes	2. No	2. No	2. Radio		1. Yes
2022-08-17 10:46:03	2022-08-17 10:50:28	2022-08-17 10:46:00		25	2. Married	2. Married	3. Muslim	3. Muslim		2. Primary	2. Primary	2. Primary	2. Primary	2. Informal employment	2. Informal employment	2. Informal employment	2. Informal employment	1. Rural	1. Rural	1. Less than 100,000 shillings	1. Less than 100,000 shillings	1. Spouse	1	0	0	0	0		3. >5km	3. >5km	1. Free	1. Free	1. Yes	1. Yes	1. Yes	1. Yes	1. Yes	1. Yes	1. Yes	2	2. Negative	2. Negative	1. Yes	2. No	2. No	2. No	2. Radio		1. Yes
2022-08-17 10:51:02	2022-08-17 10:54:58	2022-08-17 10:51:00		31	2. Married	2. Married	1. Anglican	1. Anglican		2. Primary	2. Primary	2. Primary	2. Primary	2. Informal employment	2. Informal employment	2. Informal employment	2. Informal employment	1. Rural	1. Rural	1. Less than 100,000 shillings	1. Less than 100,000 shillings	1. Spouse	1	0	0	0	0		2. 1-5km	2. 1-5km	1. Free	1. Free	2. No	1. Yes	1. Yes	1. Yes	1. Yes	1. Yes	1. Yes	1	2. Negative	2. Negative	1. Yes	2. No	2. No	2. No	2. Radio		1. Yes
2022-08-17 10:56:04	2022-08-17 10:59:11	2022-08-17 10:56:00		22	1. Single	1. Single	1. Anglican	1. Anglican		2. Primary	2. Primary	2. Primary	2. Primary	2. Informal employment	2. Informal employment	2. Informal employment	2. Informal employment	1. Rural	1. Rural	1. Less than 100,000 shillings	1. Less than 100,000 shillings	2. Parents	0	1	0	0	0		2. 1-5km	2. 1-5km	1. Free	1. Free	1. Yes	1. Yes	1. Yes	1. Yes	2. No	1. Yes	2. No	0	2. Negative	2. Negative	2. No	2. No	2. No	2. No	5. Village health teams/community health volunteers		2. No
2022-08-17 08:47:14	2022-08-17 08:53:07	2022-08-17 08:47:00		32	2. Married	2. Married	4. Born again	4. Born again		4. Tertiary	4. Tertiary	3. Secondary	3. Secondary	1. Formal employment	1. Formal employment	2. Informal employment	2. Informal employment	2. Urban	2. Urban	2. Between 100,000 and 500,000 shillings	2. Between 100,000 and 500,000 shillings	1. Spouse	1	0	0	0	0		2. 1-5km	2. 1-5km	1. Free	1. Free	1. Yes	1. Yes	1. Yes	1. Yes	1. Yes	1. Yes	2. No	0	2. Negative	2. Negative	1. Yes	1. Yes	1. Yes	1. Yes	8. Internet		1. Yes
2022-08-17 08:58:17	2022-08-17 09:03:04	2022-08-17 08:58:00		35	2. Married	2. Married	2. Catholic	2. Catholic		2. Primary	2. Primary	3. Secondary	3. Secondary	2. Informal employment	2. Informal employment	2. Informal employment	2. Informal employment	1. Rural	1. Rural	1. Less than 100,000 shillings	1. Less than 100,000 shillings	1. Spouse	1	0	0	0	0		2. 1-5km	2. 1-5km	1. Free	1. Free	1. Yes	1. Yes	1. Yes	1. Yes	1. Yes	1. Yes	2. No	0	2. Negative	2. Negative	1. Yes	2. No	2. No	2. No	2. Radio		1. Yes
2022-08-17 09:11:25	2022-08-17 09:16:20	2022-08-17 09:11:00		26	2. Married	2. Married	1. Anglican	1. Anglican		3. Secondary	3. Secondary	2. Primary	2. Primary	2. Informal employment	2. Informal employment	1. Formal employment	1. Formal employment	2. Urban	2. Urban	2. Between 100,000 and 500,000 shillings	2. Between 100,000 and 500,000 shillings	1. Spouse	1	0	0	0	0		3. >5km	3. >5km	1. Free	1. Free	1. Yes	1. Yes	1. Yes	1. Yes	1. Yes	1. Yes	1. Yes	1	2. Negative	2. Negative	1. Yes	1. Yes	2. No	1. Yes	1. TV		1. Yes
2022-08-17 09:22:52	2022-08-17 09:28:52	2022-08-17 09:22:00		18	4. Cohabiting	4. Cohabiting	3. Muslim	3. Muslim		2. Primary	2. Primary	1. None	1. None	3. Unemployed	3. Unemployed	3. Unemployed	3. Unemployed	2. Urban	2. Urban	1. Less than 100,000 shillings	1. Less than 100,000 shillings	2. Parents	0	1	0	0	0		1. Less than 1km	1. Less than 1km	1. Free	1. Free	2. No	2. No	1. Yes	2. No	2. No	2. No	2. No	0	2. Negative	2. Negative	1. Yes	2. No	2. No	2. No	2. Radio		2. No
2022-08-17 09:34:07	2022-08-17 09:40:16	2022-08-17 09:34:00		22	2. Married	2. Married	1. Anglican	1. Anglican		3. Secondary	3. Secondary	3. Secondary	3. Secondary	2. Informal employment	2. Informal employment	2. Informal employment	2. Informal employment	2. Urban	2. Urban	1. Less than 100,000 shillings	1. Less than 100,000 shillings	1. Spouse	1	0	0	0	0		1. Less than 1km	1. Less than 1km	1. Free	1. Free	1. Yes	1. Yes	1. Yes	1. Yes	1. Yes	1. Yes	1. Yes	2	2. Negative	2. Negative	1. Yes	2. No	1. Yes	1. Yes	2. Radio		1. Yes
2022-08-17 09:44:18	2022-08-17 09:51:39	2022-08-17 09:44:00		34	2. Married	2. Married	3. Muslim	3. Muslim		3. Secondary	3. Secondary	3. Secondary	3. Secondary	3. Unemployed	3. Unemployed	1. Formal employment	1. Formal employment	2. Urban	2. Urban	2. Between 100,000 and 500,000 shillings	2. Between 100,000 and 500,000 shillings	1. Spouse	1	0	0	0	0		3. >5km	3. >5km	3. Unaffordable	3. Unaffordable	1. Yes	1. Yes	1. Yes	1. Yes	1. Yes	1. Yes	2. No	0	2. Negative	2. Negative	1. Yes	1. Yes	2. No	2. No	1. TV		1. Yes
2022-08-17 09:57:20	2022-08-17 10:03:29	2022-08-17 09:57:00		27	2. Married	2. Married	2. Catholic	2. Catholic		2. Primary	2. Primary	3. Secondary	3. Secondary	2. Informal employment	2. Informal employment	2. Informal employment	2. Informal employment	2. Urban	2. Urban	2. Between 100,000 and 500,000 shillings	2. Between 100,000 and 500,000 shillings	1. Spouse	1	0	0	0	0		1. Less than 1km	1. Less than 1km	1. Free	1. Free	1. Yes	1. Yes	1. Yes	1. Yes	2. No	1. Yes	2. No	0	2. Negative	2. Negative	2. No	2. No	2. No	2. No	4. Healthcare workers		1. Yes
2022-08-17 10:09:08	2022-08-17 10:15:10	2022-08-17 10:09:00		23	2. Married	2. Married	3. Muslim	3. Muslim		2. Primary	2. Primary	2. Primary	2. Primary	2. Informal employment	2. Informal employment	2. Informal employment	2. Informal employment	1. Rural	1. Rural	1. Less than 100,000 shillings	1. Less than 100,000 shillings	1. Spouse	1	0	0	0	0		1. Less than 1km	1. Less than 1km	1. Free	1. Free	1. Yes	1. Yes	1. Yes	1. Yes	1. Yes	1. Yes	1. Yes	2	2. Negative	2. Negative	2. No	2. No	2. No	2. No	5. Village health teams/community health volunteers		1. Yes
2022-08-17 10:23:07	2022-08-17 10:28:49	2022-08-17 10:23:00		23	2. Married	2. Married	3. Muslim	3. Muslim		2. Primary	2. Primary	3. Secondary	3. Secondary	2. Informal employment	2. Informal employment	2. Informal employment	2. Informal employment	1. Rural	1. Rural	1. Less than 100,000 shillings	1. Less than 100,000 shillings	1. Spouse	1	0	0	0	0		3. >5km	3. >5km	1. Free	1. Free	1. Yes	1. Yes	1. Yes	1. Yes	1. Yes	1. Yes	1. Yes	1	2. Negative	2. Negative	1. Yes	2. No	2. No	2. No	2. Radio		1. Yes
2022-08-17 10:39:42	2022-08-17 10:42:39	2022-08-17 10:39:00		21	2. Married	2. Married	3. Muslim	3. Muslim		3. Secondary	3. Secondary	3. Secondary	3. Secondary	2. Informal employment	2. Informal employment	2. Informal employment	2. Informal employment	2. Urban	2. Urban	2. Between 100,000 and 500,000 shillings	2. Between 100,000 and 500,000 shillings	1. Spouse	1	0	0	0	0		1. Less than 1km	1. Less than 1km	1. Free	1. Free	1. Yes	1. Yes	1. Yes	1. Yes	1. Yes	1. Yes	1. Yes	2	2. Negative	2. Negative	1. Yes	1. Yes	2. No	1. Yes	8. Internet		1. Yes
2022-08-17 10:43:48	2022-08-17 10:49:28	2022-08-17 10:43:00		27	2. Married	2. Married	2. Catholic	2. Catholic		3. Secondary	3. Secondary	2. Primary	2. Primary	2. Informal employment	2. Informal employment	2. Informal employment	2. Informal employment	1. Rural	1. Rural	2. Between 100,000 and 500,000 shillings	2. Between 100,000 and 500,000 shillings	1. Spouse	1	0	0	0	0		3. >5km	3. >5km	1. Free	1. Free	1. Yes	1. Yes	1. Yes	1. Yes	1. Yes	1. Yes	2. No	0	2. Negative	2. Negative	1. Yes	2. No	2. No	2. No	2. Radio		1. Yes
2022-08-17 10:49:56	2022-08-17 10:54:37	2022-08-17 10:49:00		23	2. Married	2. Married	1. Anglican	1. Anglican		3. Secondary	3. Secondary	3. Secondary	3. Secondary	3. Unemployed	3. Unemployed	2. Informal employment	2. Informal employment	2. Urban	2. Urban	1. Less than 100,000 shillings	1. Less than 100,000 shillings	2. Parents 1. Spouse	1	1	0	0	0		2. 1-5km	2. 1-5km	2. Affordable	2. Affordable	2. No	2. No	1. Yes	1. Yes	1. Yes	1. Yes	1. Yes	1	2. Negative	2. Negative	1. Yes	1. Yes	1. Yes	1. Yes	1. TV		1. Yes
2022-08-17 19:31:19	2022-08-17 19:36:42	2022-08-17 10:28:00	78	23	2. Married	2. Married	1. Anglican	1. Anglican		3. Secondary	3. Secondary	3. Secondary	3. Secondary	2. Informal employment	2. Informal employment	2. Informal employment	2. Informal employment	1. Rural	1. Rural	2. Between 100,000 and 500,000 shillings	2. Between 100,000 and 500,000 shillings	1. Spouse	1	0	0	0	0		2. 1-5km	2. 1-5km	1. Free	1. Free	1. Yes	2. No	1. Yes	1. Yes	1. Yes	2. No	1. Yes	1	2. Negative	2. Negative	1. Yes	1. Yes	2. No	2. No	4. Healthcare workers		1. Yes
2022-08-17 19:36:52	2022-08-17 19:40:07	2022-08-17 11:36:00	79	42	2. Married	2. Married	2. Catholic	2. Catholic		2. Primary	2. Primary	2. Primary	2. Primary	2. Informal employment	2. Informal employment	2. Informal employment	2. Informal employment	2. Urban	2. Urban	1. Less than 100,000 shillings	1. Less than 100,000 shillings	1. Spouse	1	0	0	0	0		1. Less than 1km	1. Less than 1km	2. Affordable	2. Affordable	1. Yes	1. Yes	1. Yes	2. No	1. Yes	1. Yes	2. No	0	1. Positive	1. Positive	1. Yes	2. No	2. No	2. No	4. Healthcare workers		2. No
2022-08-16 10:11:53	2022-08-17 19:50:12	2022-08-17 08:10:00	80	32	2. Married	2. Married	3. Muslim	3. Muslim		4. Tertiary	4. Tertiary	4. Tertiary	4. Tertiary	1. Formal employment	1. Formal employment	1. Formal employment	1. Formal employment	2. Urban	2. Urban	3. Above 500,000 shillings	3. Above 500,000 shillings	1. Spouse	1	0	0	0	0		1. Less than 1km	1. Less than 1km	1. Free	1. Free	1. Yes	1. Yes	1. Yes	1. Yes	1. Yes	1. Yes	1. Yes	1	2. Negative	2. Negative	1. Yes	1. Yes	1. Yes	1. Yes	4. Healthcare workers		1. Yes
2022-08-16 10:38:28	2022-08-17 19:50:05	2022-08-17 09:38:00	81	30	2. Married	2. Married	2. Catholic	2. Catholic		4. Tertiary	4. Tertiary	4. Tertiary	4. Tertiary	1. Formal employment	1. Formal employment	1. Formal employment	1. Formal employment	2. Urban	2. Urban	2. Between 100,000 and 500,000 shillings	2. Between 100,000 and 500,000 shillings	1. Spouse	1	0	0	0	0		1. Less than 1km	1. Less than 1km	1. Free	1. Free	1. Yes	1. Yes	2. No	2. No	1. Yes	1. Yes	1. Yes	4	2. Negative	2. Negative	2. No	1. Yes	1. Yes	1. Yes	9. Faith based organizations (place of worship)		1. Yes
2022-08-17 20:03:05	2022-08-17 20:06:03	2022-08-17 14:20:00	75	24	2. Married	2. Married	2. Catholic	2. Catholic		2. Primary	2. Primary	3. Secondary	3. Secondary	2. Informal employment	2. Informal employment	2. Informal employment	2. Informal employment	1. Rural	1. Rural	2. Between 100,000 and 500,000 shillings	2. Between 100,000 and 500,000 shillings	2. Parents	0	1	0	0	0		2. 1-5km	2. 1-5km	1. Free	1. Free	1. Yes	2. No	2. No	2. No	2. No	2. No	2. No	0	2. Negative	2. Negative	2. No	2. No	2. No	2. No	5. Village health teams/community health volunteers		2. No
2022-08-17 19:51:37	2022-08-17 20:01:58	2022-08-17 19:51:00	101	32	2. Married	2. Married	1. Anglican	1. Anglican		3. Secondary	3. Secondary	4. Tertiary	4. Tertiary	2. Informal employment	2. Informal employment	2. Informal employment	2. Informal employment	1. Rural	1. Rural	2. Between 100,000 and 500,000 shillings	2. Between 100,000 and 500,000 shillings	1. Spouse	1	0	0	0	0		1. Less than 1km	1. Less than 1km	1. Free	1. Free	1. Yes	1. Yes	2. No	2. No	2. No	2. No	2. No	0	2. Negative	2. Negative	2. No	1. Yes	1. Yes	1. Yes	4. Healthcare workers		1. Yes
2022-08-17 20:02:29	2022-08-17 20:37:50	2022-08-17 20:02:00	102	23	1. Single	1. Single	5. SDA	5. SDA		3. Secondary	3. Secondary	4. Tertiary	4. Tertiary	1. Formal employment	1. Formal employment	1. Formal employment	1. Formal employment	2. Urban	2. Urban	2. Between 100,000 and 500,000 shillings	2. Between 100,000 and 500,000 shillings	2. Parents	0	1	0	0	0		2. 1-5km	2. 1-5km	1. Free	1. Free	1. Yes	1. Yes	2. No	2. No	2. No	2. No	2. No	0	2. Negative	2. Negative	2. No	1. Yes	2. No	1. Yes	4. Healthcare workers		1. Yes
2022-08-17 20:55:50	2022-08-17 20:59:09	2022-08-17 20:55:00	103	20	2. Married	2. Married	3. Muslim	3. Muslim		2. Primary	2. Primary	1. None	1. None	2. Informal employment	2. Informal employment	3. Unemployed	3. Unemployed	1. Rural	1. Rural	2. Between 100,000 and 500,000 shillings	2. Between 100,000 and 500,000 shillings	1. Spouse	1	0	0	0	0		1. Less than 1km	1. Less than 1km	1. Free	1. Free	1. Yes	1. Yes	1. Yes	2. No	2. No	1. Yes	1. Yes	1	1. Positive	1. Positive	2. No	1. Yes	2. No	1. Yes	4. Healthcare workers		1. Yes
2022-08-17 20:59:51	2022-08-17 21:08:29	2022-08-17 20:59:00	104	41	2. Married	2. Married	1. Anglican	1. Anglican		1. None	1. None	1. None	1. None	3. Unemployed	3. Unemployed	3. Unemployed	3. Unemployed	1. Rural	1. Rural	1. Less than 100,000 shillings	1. Less than 100,000 shillings	1. Spouse	1	0	0	0	0		2. 1-5km	2. 1-5km	1. Free	1. Free	1. Yes	1. Yes	1. Yes	1. Yes	1. Yes	1. Yes	1. Yes	1	2. Negative	2. Negative	1. Yes	2. No	2. No	1. Yes	4. Healthcare workers		2. No
2022-08-17 21:08:35	2022-08-17 21:15:27	2022-08-17 21:08:00	105	26	2. Married	2. Married	3. Muslim	3. Muslim		2. Primary	2. Primary	3. Secondary	3. Secondary	2. Informal employment	2. Informal employment	2. Informal employment	2. Informal employment	1. Rural	1. Rural	2. Between 100,000 and 500,000 shillings	2. Between 100,000 and 500,000 shillings	1. Spouse	1	0	0	0	0		1. Less than 1km	1. Less than 1km	2. Affordable	2. Affordable	1. Yes	2. No	1. Yes	1. Yes	1. Yes	1. Yes	1. Yes	1	2. Negative	2. Negative	1. Yes	1. Yes	1. Yes	2. No	4. Healthcare workers		1. Yes
2022-08-17 07:51:16	2022-08-17 08:04:33	2022-08-17 07:51:00	30	16	2. Married	2. Married	1. Anglican	1. Anglican		2. Primary	2. Primary	4. Tertiary	4. Tertiary	3. Unemployed	3. Unemployed	2. Informal employment	2. Informal employment	2. Urban	2. Urban	1. Less than 100,000 shillings	1. Less than 100,000 shillings	2. Parents 3. Relatives	0	1	1	0	0		2. 1-5km	2. 1-5km	1. Free	1. Free	1. Yes	1. Yes	1. Yes	1. Yes	2. No	1. Yes	2. No	0	2. Negative	2. Negative	1. Yes	1. Yes	2. No	2. No	4. Healthcare workers		2. No
2022-08-17 08:12:01	2022-08-17 08:20:21	2022-08-17 08:12:00	31	21	2. Married	2. Married	4. Born again	4. Born again		4. Tertiary	4. Tertiary	3. Secondary	3. Secondary	2. Informal employment	2. Informal employment	2. Informal employment	2. Informal employment	2. Urban	2. Urban	2. Between 100,000 and 500,000 shillings	2. Between 100,000 and 500,000 shillings	1. Spouse	1	0	0	0	0		2. 1-5km	2. 1-5km	1. Free	1. Free	2. No	1. Yes	1. Yes	1. Yes	1. Yes	1. Yes	2. No	0	2. Negative	2. Negative	1. Yes	1. Yes	2. No	2. No	2. Radio		2. No
2022-08-17 08:27:37	2022-08-17 08:40:11	2022-08-17 08:27:00	32	39	2. Married	2. Married	1. Anglican	1. Anglican		1. None	1. None	2. Primary	2. Primary	2. Informal employment	2. Informal employment	2. Informal employment	2. Informal employment	2. Urban	2. Urban	1. Less than 100,000 shillings	1. Less than 100,000 shillings	1. Spouse	1	0	0	0	0		2. 1-5km	2. 1-5km	1. Free	1. Free	1. Yes	1. Yes	1. Yes	1. Yes	1. Yes	1. Yes	2. No	0	2. Negative	2. Negative	1. Yes	2. No	2. No	2. No	2. Radio		1. Yes
2022-08-17 09:03:57	2022-08-17 10:11:36	2022-08-17 09:03:00	33	22	2. Married	2. Married	2. Catholic	2. Catholic		2. Primary	2. Primary	3. Secondary	3. Secondary	2. Informal employment	2. Informal employment	2. Informal employment	2. Informal employment	2. Urban	2. Urban	2. Between 100,000 and 500,000 shillings	2. Between 100,000 and 500,000 shillings	1. Spouse	1	0	0	0	0		1. Less than 1km	1. Less than 1km	1. Free	1. Free	2. No	1. Yes	2. No	1. Yes	1. Yes	1. Yes	1. Yes	3	2. Negative	2. Negative	1. Yes	1. Yes	2. No	2. No	1. TV		2. No
2022-08-17 09:56:44	2022-08-17 10:11:21	2022-08-17 09:56:00	35	28	2. Married	2. Married	1. Anglican	1. Anglican		2. Primary	2. Primary	4. Tertiary	4. Tertiary	2. Informal employment	2. Informal employment	2. Informal employment	2. Informal employment	1. Rural	1. Rural	2. Between 100,000 and 500,000 shillings	2. Between 100,000 and 500,000 shillings	1. Spouse	1	0	0	0	0		2. 1-5km	2. 1-5km	1. Free	1. Free	1. Yes	2. No	2. No	1. Yes	1. Yes	1. Yes	2. No	0	2. Negative	2. Negative	2. No	2. No	2. No	2. No	4. Healthcare workers		1. Yes
2022-08-17 10:23:38	2022-08-17 10:32:46	2022-08-17 10:23:00	36	24	2. Married	2. Married	3. Muslim	3. Muslim		3. Secondary	3. Secondary	4. Tertiary	4. Tertiary	2. Informal employment	2. Informal employment	2. Informal employment	2. Informal employment	2. Urban	2. Urban	2. Between 100,000 and 500,000 shillings	2. Between 100,000 and 500,000 shillings	1. Spouse	1	0	0	0	0		2. 1-5km	2. 1-5km	1. Free	1. Free	1. Yes	1. Yes	1. Yes	1. Yes	1. Yes	1. Yes	1. Yes	1	2. Negative	2. Negative	1. Yes	1. Yes	1. Yes	1. Yes	1. TV		1. Yes
2022-08-17 10:42:37	2022-08-17 10:52:02	2022-08-17 10:42:00	37	27	2. Married	2. Married	4. Born again	4. Born again		4. Tertiary	4. Tertiary	4. Tertiary	4. Tertiary	1. Formal employment	1. Formal employment	2. Informal employment	2. Informal employment	2. Urban	2. Urban	3. Above 500,000 shillings	3. Above 500,000 shillings	1. Spouse	1	0	0	0	0		2. 1-5km	2. 1-5km	2. Affordable	2. Affordable	1. Yes	1. Yes	1. Yes	1. Yes	1. Yes	1. Yes	1. Yes	1	2. Negative	2. Negative	1. Yes	1. Yes	2. No	1. Yes	4. Healthcare workers		1. Yes
2022-08-17 23:32:41	2022-08-17 23:45:04	2022-08-17 23:32:00	38	19	2. Married	2. Married	3. Muslim	3. Muslim		3. Secondary	3. Secondary	4. Tertiary	4. Tertiary	3. Unemployed	3. Unemployed	2. Informal employment	2. Informal employment	1. Rural	1. Rural	2. Between 100,000 and 500,000 shillings	2. Between 100,000 and 500,000 shillings	1. Spouse	1	0	0	0	0		2. 1-5km	2. 1-5km	1. Free	1. Free	1. Yes	1. Yes	2. No	1. Yes	1. Yes	2. No	1. Yes	2	2. Negative	2. Negative	1. Yes	2. No	2. No	1. Yes	4. Healthcare workers		1. Yes
2022-08-18 00:05:45	2022-08-18 00:11:49	2022-08-18 00:05:00	39	21	2. Married	2. Married	1. Anglican	1. Anglican		4. Tertiary	4. Tertiary	3. Secondary	3. Secondary	2. Informal employment	2. Informal employment	2. Informal employment	2. Informal employment	2. Urban	2. Urban	2. Between 100,000 and 500,000 shillings	2. Between 100,000 and 500,000 shillings	1. Spouse	1	0	0	0	0		2. 1-5km	2. 1-5km	1. Free	1. Free	2. No	1. Yes	2. No	1. Yes	1. Yes	1. Yes	2. No	0	1. Positive	1. Positive	1. Yes	1. Yes	2. No	2. No	2. Radio		1. Yes
2022-08-18 07:30:41	2022-08-18 07:37:34	2022-08-18 07:30:00	40	31	2. Married	2. Married	3. Muslim	3. Muslim		3. Secondary	3. Secondary	2. Primary	2. Primary	2. Informal employment	2. Informal employment	2. Informal employment	2. Informal employment	1. Rural	1. Rural	1. Less than 100,000 shillings	1. Less than 100,000 shillings	1. Spouse	1	0	0	0	0		2. 1-5km	2. 1-5km	1. Free	1. Free	1. Yes	1. Yes	2. No	1. Yes	1. Yes	1. Yes	1. Yes	1	2. Negative	2. Negative	1. Yes	1. Yes	2. No	2. No	1. TV		2. No
2022-08-18 07:42:04	2022-08-18 07:48:56	2022-08-18 07:42:00	41	33	2. Married	2. Married	4. Born again	4. Born again		2. Primary	2. Primary	4. Tertiary	4. Tertiary	3. Unemployed	3. Unemployed	2. Informal employment	2. Informal employment	2. Urban	2. Urban	1. Less than 100,000 shillings	1. Less than 100,000 shillings	1. Spouse	1	0	0	0	0		2. 1-5km	2. 1-5km	1. Free	1. Free	2. No	1. Yes	1. Yes	1. Yes	1. Yes	1. Yes	2. No	0	2. Negative	2. Negative	1. Yes	1. Yes	1. Yes	1. Yes	1. TV		1. Yes
2022-08-18 07:55:39	2022-08-18 08:00:59	2022-08-18 07:55:00	42	23	2. Married	2. Married	3. Muslim	3. Muslim		2. Primary	2. Primary	3. Secondary	3. Secondary	3. Unemployed	3. Unemployed	3. Unemployed	3. Unemployed	1. Rural	1. Rural	1. Less than 100,000 shillings	1. Less than 100,000 shillings	1. Spouse	1	0	0	0	0		1. Less than 1km	1. Less than 1km	1. Free	1. Free	1. Yes	1. Yes	1. Yes	1. Yes	1. Yes	1. Yes	2. No	0	2. Negative	2. Negative	1. Yes	1. Yes	2. No	2. No	2. Radio		2. No
2022-08-18 08:07:37	2022-08-18 08:15:02	2022-08-18 08:07:00	43	23	2. Married	2. Married	2. Catholic	2. Catholic		2. Primary	2. Primary	2. Primary	2. Primary	3. Unemployed	3. Unemployed	2. Informal employment	2. Informal employment	1. Rural	1. Rural	1. Less than 100,000 shillings	1. Less than 100,000 shillings	1. Spouse	1	0	0	0	0		1. Less than 1km	1. Less than 1km	1. Free	1. Free	2. No	1. Yes	1. Yes	1. Yes	1. Yes	1. Yes	1. Yes	4	2. Negative	2. Negative	2. No	2. No	2. No	1. Yes	4. Healthcare workers		2. No
2022-08-18 08:36:56	2022-08-18 08:44:50	2022-08-18 08:36:00	44	25	2. Married	2. Married	3. Muslim	3. Muslim		4. Tertiary	4. Tertiary	4. Tertiary	4. Tertiary	2. Informal employment	2. Informal employment	2. Informal employment	2. Informal employment	2. Urban	2. Urban	3. Above 500,000 shillings	3. Above 500,000 shillings	1. Spouse	1	0	0	0	0		2. 1-5km	2. 1-5km	1. Free	1. Free	2. No	2. No	1. Yes	1. Yes	1. Yes	1. Yes	2. No	0	2. Negative	2. Negative	1. Yes	1. Yes	2. No	1. Yes	1. TV		1. Yes
2022-08-18 08:55:24	2022-08-18 09:01:44	2022-08-18 08:55:00	45	20	2. Married	2. Married	2. Catholic	2. Catholic		3. Secondary	3. Secondary	3. Secondary	3. Secondary	3. Unemployed	3. Unemployed	2. Informal employment	2. Informal employment	1. Rural	1. Rural	1. Less than 100,000 shillings	1. Less than 100,000 shillings	1. Spouse	1	0	0	0	0		1. Less than 1km	1. Less than 1km	1. Free	1. Free	1. Yes	1. Yes	1. Yes	1. Yes	1. Yes	1. Yes	1. Yes	4	2. Negative	2. Negative	1. Yes	2. No	2. No	1. Yes	2. Radio		1. Yes
2022-08-18 09:53:07	2022-08-18 10:18:12	2022-08-18 09:53:00	46	42	2. Married	2. Married	4. Born again	4. Born again		3. Secondary	3. Secondary	2. Primary	2. Primary	3. Unemployed	3. Unemployed	2. Informal employment	2. Informal employment	1. Rural	1. Rural	1. Less than 100,000 shillings	1. Less than 100,000 shillings	1. Spouse	1	0	0	0	0		3. >5km	3. >5km	1. Free	1. Free	1. Yes	1. Yes	2. No	1. Yes	1. Yes	1. Yes	2. No	0	2. Negative	2. Negative	1. Yes	2. No	2. No	2. No	2. Radio		1. Yes
2022-08-18 08:52:24	2022-08-18 08:58:15	2022-08-18 08:52:00		27	2. Married	2. Married	1. Anglican	1. Anglican		3. Secondary	3. Secondary	3. Secondary	3. Secondary	1. Formal employment	1. Formal employment	1. Formal employment	1. Formal employment	2. Urban	2. Urban	2. Between 100,000 and 500,000 shillings	2. Between 100,000 and 500,000 shillings	1. Spouse	1	0	0	0	0		1. Less than 1km	1. Less than 1km	1. Free	1. Free	1. Yes	1. Yes	1. Yes	1. Yes	1. Yes	1. Yes	1. Yes	2	2. Negative	2. Negative	1. Yes	1. Yes	2. No	2. No	2. Radio		1. Yes
2022-08-18 09:03:18	2022-08-18 09:12:17	2022-08-18 09:03:00		21	2. Married	2. Married	2. Catholic	2. Catholic		2. Primary	2. Primary	2. Primary	2. Primary	3. Unemployed	3. Unemployed	2. Informal employment	2. Informal employment	2. Urban	2. Urban	1. Less than 100,000 shillings	1. Less than 100,000 shillings	1. Spouse	1	0	0	0	0		1. Less than 1km	1. Less than 1km	1. Free	1. Free	1. Yes	1. Yes	1. Yes	1. Yes	1. Yes	1. Yes	1. Yes	1	2. Negative	2. Negative	2. No	2. No	2. No	2. No	2. Radio		1. Yes
2022-08-18 09:20:14	2022-08-18 09:25:26	2022-08-18 09:20:00		24	4. Cohabiting	4. Cohabiting	2. Catholic	2. Catholic		3. Secondary	3. Secondary	3. Secondary	3. Secondary	2. Informal employment	2. Informal employment	2. Informal employment	2. Informal employment	1. Rural	1. Rural	1. Less than 100,000 shillings	1. Less than 100,000 shillings	1. Spouse 2. Parents	1	1	0	0	0		1. Less than 1km	1. Less than 1km	1. Free	1. Free	1. Yes	1. Yes	1. Yes	1. Yes	1. Yes	1. Yes	2. No	0	2. Negative	2. Negative	1. Yes	2. No	2. No	2. No	2. Radio		2. No
2022-08-18 09:31:42	2022-08-18 09:36:20	2022-08-18 09:31:00		30	2. Married	2. Married	3. Muslim	3. Muslim		2. Primary	2. Primary	2. Primary	2. Primary	2. Informal employment	2. Informal employment	2. Informal employment	2. Informal employment	2. Urban	2. Urban	2. Between 100,000 and 500,000 shillings	2. Between 100,000 and 500,000 shillings	1. Spouse	1	0	0	0	0		2. 1-5km	2. 1-5km	1. Free	1. Free	1. Yes	1. Yes	1. Yes	1. Yes	1. Yes	1. Yes	1. Yes	2	2. Negative	2. Negative	1. Yes	1. Yes	2. No	2. No	2. Radio		1. Yes
2022-08-18 09:44:25	2022-08-18 09:50:52	2022-08-18 09:44:00		20	2. Married	2. Married	1. Anglican	1. Anglican		2. Primary	2. Primary	2. Primary	2. Primary	2. Informal employment	2. Informal employment	2. Informal employment	2. Informal employment	1. Rural	1. Rural	2. Between 100,000 and 500,000 shillings	2. Between 100,000 and 500,000 shillings	1. Spouse	1	0	0	0	0		3. >5km	3. >5km	1. Free	1. Free	1. Yes	1. Yes	1. Yes	1. Yes	1. Yes	1. Yes	1. Yes	3	2. Negative	2. Negative	1. Yes	2. No	2. No	1. Yes	2. Radio		2. No
2022-08-18 09:56:59	2022-08-18 10:02:49	2022-08-18 09:56:00		28	2. Married	2. Married	3. Muslim	3. Muslim		3. Secondary	3. Secondary	3. Secondary	3. Secondary	3. Unemployed	3. Unemployed	1. Formal employment	1. Formal employment	2. Urban	2. Urban	2. Between 100,000 and 500,000 shillings	2. Between 100,000 and 500,000 shillings	1. Spouse	1	0	0	0	0		1. Less than 1km	1. Less than 1km	1. Free	1. Free	1. Yes	1. Yes	1. Yes	1. Yes	1. Yes	1. Yes	1. Yes	3	2. Negative	2. Negative	1. Yes	1. Yes	1. Yes	2. No	1. TV		1. Yes
2022-08-18 10:06:53	2022-08-18 10:18:08	2022-08-18 10:06:00		18	2. Married	2. Married	1. Anglican	1. Anglican		2. Primary	2. Primary	2. Primary	2. Primary	3. Unemployed	3. Unemployed	2. Informal employment	2. Informal employment	2. Urban	2. Urban	1. Less than 100,000 shillings	1. Less than 100,000 shillings	1. Spouse	1	0	0	0	0		1. Less than 1km	1. Less than 1km	1. Free	1. Free	1. Yes	1. Yes	1. Yes	1. Yes	1. Yes	1. Yes	2. No	0	2. Negative	2. Negative	2. No	2. No	2. No	2. No	2. Radio		1. Yes
2022-08-18 10:24:21	2022-08-18 10:31:52	2022-08-18 10:24:00		25	2. Married	2. Married	1. Anglican	1. Anglican		3. Secondary	3. Secondary	3. Secondary	3. Secondary	3. Unemployed	3. Unemployed	2. Informal employment	2. Informal employment	2. Urban	2. Urban	1. Less than 100,000 shillings	1. Less than 100,000 shillings	1. Spouse	1	0	0	0	0		1. Less than 1km	1. Less than 1km	1. Free	1. Free	1. Yes	1. Yes	2. No	1. Yes	1. Yes	1. Yes	2. No	0	2. Negative	2. Negative	1. Yes	2. No	2. No	2. No	2. Radio		1. Yes
2022-08-18 10:45:11	2022-08-18 10:49:01	2022-08-18 10:45:00		25	2. Married	2. Married	3. Muslim	3. Muslim		3. Secondary	3. Secondary	3. Secondary	3. Secondary	1. Formal employment	1. Formal employment	1. Formal employment	1. Formal employment	2. Urban	2. Urban	2. Between 100,000 and 500,000 shillings	2. Between 100,000 and 500,000 shillings	1. Spouse	1	0	0	0	0		1. Less than 1km	1. Less than 1km	1. Free	1. Free	1. Yes	1. Yes	1. Yes	1. Yes	1. Yes	1. Yes	1. Yes	2	2. Negative	2. Negative	1. Yes	1. Yes	2. No	2. No	8. Internet		1. Yes
2022-08-18 10:51:05	2022-08-18 10:56:36	2022-08-18 10:51:00		28	2. Married	2. Married	2. Catholic	2. Catholic		2. Primary	2. Primary	3. Secondary	3. Secondary	2. Informal employment	2. Informal employment	2. Informal employment	2. Informal employment	1. Rural	1. Rural	2. Between 100,000 and 500,000 shillings	2. Between 100,000 and 500,000 shillings	1. Spouse	1	0	0	0	0		2. 1-5km	2. 1-5km	1. Free	1. Free	1. Yes	1. Yes	1. Yes	1. Yes	1. Yes	1. Yes	2. No	0	2. Negative	2. Negative	1. Yes	1. Yes	2. No	2. No	1. TV		1. Yes
2022-08-18 10:58:24	2022-08-18 11:03:09	2022-08-18 10:58:00		22	2. Married	2. Married	3. Muslim	3. Muslim		3. Secondary	3. Secondary	3. Secondary	3. Secondary	2. Informal employment	2. Informal employment	2. Informal employment	2. Informal employment	1. Rural	1. Rural	1. Less than 100,000 shillings	1. Less than 100,000 shillings	1. Spouse	1	0	0	0	0		3. >5km	3. >5km	1. Free	1. Free	1. Yes	1. Yes	1. Yes	1. Yes	1. Yes	1. Yes	1. Yes	1	2. Negative	2. Negative	1. Yes	2. No	2. No	2. No	2. Radio		1. Yes
2022-08-18 11:04:57	2022-08-18 11:10:06	2022-08-18 11:04:00		20	2. Married	2. Married	3. Muslim	3. Muslim		3. Secondary	3. Secondary	3. Secondary	3. Secondary	2. Informal employment	2. Informal employment	1. Formal employment	1. Formal employment	2. Urban	2. Urban	2. Between 100,000 and 500,000 shillings	2. Between 100,000 and 500,000 shillings	1. Spouse 2. Parents	1	1	0	0	0		1. Less than 1km	1. Less than 1km	1. Free	1. Free	1. Yes	1. Yes	2. No	1. Yes	1. Yes	1. Yes	1. Yes	2	2. Negative	2. Negative	2. No	1. Yes	1. Yes	1. Yes	1. TV		1. Yes
2022-08-18 10:49:30	2022-08-18 10:54:32	2022-08-18 10:49:00	106	26	2. Married	2. Married	3. Muslim	3. Muslim		3. Secondary	3. Secondary	4. Tertiary	4. Tertiary	3. Unemployed	3. Unemployed	1. Formal employment	1. Formal employment	2. Urban	2. Urban	2. Between 100,000 and 500,000 shillings	2. Between 100,000 and 500,000 shillings	1. Spouse 3. Relatives	1	0	1	0	0		1. Less than 1km	1. Less than 1km	1. Free	1. Free	1. Yes	1. Yes	1. Yes	2. No	2. No	2. No	1. Yes	2	1. Positive	1. Positive	1. Yes	1. Yes	1. Yes	1. Yes	4. Healthcare workers		1. Yes
2022-08-18 10:54:37	2022-08-18 11:05:58	2022-08-18 10:54:00	107	37	2. Married	2. Married	2. Catholic	2. Catholic		2. Primary	2. Primary	3. Secondary	3. Secondary	2. Informal employment	2. Informal employment	3. Unemployed	3. Unemployed	1. Rural	1. Rural	1. Less than 100,000 shillings	1. Less than 100,000 shillings	1. Spouse	1	0	0	0	0		3. >5km	3. >5km	1. Free	1. Free	1. Yes	1. Yes	1. Yes	1. Yes	1. Yes	1. Yes	2. No	0	2. Negative	2. Negative	2. No	2. No	2. No	2. No	4. Healthcare workers		1. Yes
2022-08-18 11:06:02	2022-08-18 11:15:22	2022-08-18 11:06:00	108	18	1. Single	1. Single	1. Anglican	1. Anglican		3. Secondary	3. Secondary	4. Tertiary	4. Tertiary	3. Unemployed	3. Unemployed	3. Unemployed	3. Unemployed	2. Urban	2. Urban	1. Less than 100,000 shillings	1. Less than 100,000 shillings	2. Parents	0	1	0	0	0		2. 1-5km	2. 1-5km	1. Free	1. Free	2. No	2. No	2. No	1. Yes	1. Yes	1. Yes	2. No	0	2. Negative	2. Negative	1. Yes	1. Yes	2. No	1. Yes	4. Healthcare workers		1. Yes
2022-08-18 11:15:28	2022-08-18 11:31:52	2022-08-18 11:15:00	109	19	1. Single	1. Single	1. Anglican	1. Anglican		3. Secondary	3. Secondary	3. Secondary	3. Secondary	2. Informal employment	2. Informal employment	2. Informal employment	2. Informal employment	1. Rural	1. Rural	2. Between 100,000 and 500,000 shillings	2. Between 100,000 and 500,000 shillings	2. Parents	0	1	0	0	0		1. Less than 1km	1. Less than 1km	1. Free	1. Free	1. Yes	1. Yes	1. Yes	1. Yes	1. Yes	1. Yes	1. Yes	2	2. Negative	2. Negative	1. Yes	1. Yes	1. Yes	1. Yes	4. Healthcare workers		1. Yes
2022-08-18 11:31:57	2022-08-18 11:40:58	2022-08-18 11:31:00	110	21	2. Married	2. Married	1. Anglican	1. Anglican		3. Secondary	3. Secondary	3. Secondary	3. Secondary	3. Unemployed	3. Unemployed	2. Informal employment	2. Informal employment	1. Rural	1. Rural	1. Less than 100,000 shillings	1. Less than 100,000 shillings	1. Spouse	1	0	0	0	0		2. 1-5km	2. 1-5km	1. Free	1. Free	1. Yes	1. Yes	1. Yes	1. Yes	1. Yes	1. Yes	1. Yes	1	2. Negative	2. Negative	2. No	1. Yes	2. No	1. Yes	4. Healthcare workers		1. Yes
2022-08-18 11:43:09	2022-08-18 11:49:32	2022-08-18 11:43:00	111	40	2. Married	2. Married	1. Anglican	1. Anglican		2. Primary	2. Primary	3. Secondary	3. Secondary	2. Informal employment	2. Informal employment	2. Informal employment	2. Informal employment	1. Rural	1. Rural	1. Less than 100,000 shillings	1. Less than 100,000 shillings	1. Spouse	1	0	0	0	0		3. >5km	3. >5km	1. Free	1. Free	2. No	2. No	2. No	2. No	2. No	2. No	2. No	0	2. Negative	2. Negative	1. Yes	2. No	2. No	2. No	4. Healthcare workers		1. Yes
2022-08-18 11:49:54	2022-08-18 12:07:01	2022-08-18 11:49:00	112	33	2. Married	2. Married	2. Catholic	2. Catholic		2. Primary	2. Primary	2. Primary	2. Primary	3. Unemployed	3. Unemployed	3. Unemployed	3. Unemployed	1. Rural	1. Rural	2. Between 100,000 and 500,000 shillings	2. Between 100,000 and 500,000 shillings	1. Spouse	1	0	0	0	0		3. >5km	3. >5km	1. Free	1. Free	1. Yes	1. Yes	1. Yes	1. Yes	1. Yes	1. Yes	1. Yes	1	2. Negative	2. Negative	1. Yes	1. Yes	2. No	2. No	4. Healthcare workers		1. Yes
2022-08-18 17:35:58	2022-08-18 17:38:54	2022-08-18 17:35:00	113	17	1. Single	1. Single	3. Muslim	3. Muslim		2. Primary	2. Primary	3. Secondary	3. Secondary	2. Informal employment	2. Informal employment	2. Informal employment	2. Informal employment	1. Rural	1. Rural	1. Less than 100,000 shillings	1. Less than 100,000 shillings	2. Parents	0	1	0	0	0		3. >5km	3. >5km	1. Free	1. Free	1. Yes	1. Yes	1. Yes	2. No	2. No	2. No	2. No	0	2. Negative	2. Negative	1. Yes	1. Yes	2. No	1. Yes	4. Healthcare workers		1. Yes
2022-08-18 17:38:58	2022-08-18 17:41:46	2022-08-18 17:38:00	114	39	3. Divorced	3. Divorced	3. Muslim	3. Muslim		3. Secondary	3. Secondary	4. Tertiary	4. Tertiary	3. Unemployed	3. Unemployed	3. Unemployed	3. Unemployed	2. Urban	2. Urban	1. Less than 100,000 shillings	1. Less than 100,000 shillings	2. Parents	0	1	0	0	0		2. 1-5km	2. 1-5km	1. Free	1. Free	2. No	2. No	2. No	2. No	2. No	2. No	2. No	0	1. Positive	1. Positive	2. No	2. No	2. No	2. No	4. Healthcare workers		2. No
2022-08-18 17:41:50	2022-08-18 17:44:24	2022-08-18 17:41:00	115	22	2. Married	2. Married	4. Born again	4. Born again		4. Tertiary	4. Tertiary	4. Tertiary	4. Tertiary	2. Informal employment	2. Informal employment	1. Formal employment	1. Formal employment	1. Rural	1. Rural	1. Less than 100,000 shillings	1. Less than 100,000 shillings	1. Spouse	1	0	0	0	0		3. >5km	3. >5km	1. Free	1. Free	1. Yes	1. Yes	1. Yes	1. Yes	1. Yes	1. Yes	1. Yes	2	2. Negative	2. Negative	2. No	2. No	2. No	1. Yes	4. Healthcare workers		1. Yes
2022-08-18 17:46:44	2022-08-18 17:49:37	2022-08-18 17:46:00	116	29	2. Married	2. Married	1. Anglican	1. Anglican		2. Primary	2. Primary	3. Secondary	3. Secondary	2. Informal employment	2. Informal employment	3. Unemployed	3. Unemployed	2. Urban	2. Urban	1. Less than 100,000 shillings	1. Less than 100,000 shillings	1. Spouse	1	0	0	0	0		3. >5km	3. >5km	1. Free	1. Free	1. Yes	1. Yes	1. Yes	1. Yes	1. Yes	1. Yes	1. Yes	1	2. Negative	2. Negative	1. Yes	2. No	2. No	2. No	4. Healthcare workers		2. No
2022-08-18 17:49:42	2022-08-18 17:53:17	2022-08-18 17:49:00	117	23	2. Married	2. Married	2. Catholic	2. Catholic		3. Secondary	3. Secondary	2. Primary	2. Primary	2. Informal employment	2. Informal employment	2. Informal employment	2. Informal employment	2. Urban	2. Urban	1. Less than 100,000 shillings	1. Less than 100,000 shillings	1. Spouse	1	0	0	0	0		2. 1-5km	2. 1-5km	1. Free	1. Free	1. Yes	1. Yes	1. Yes	1. Yes	1. Yes	1. Yes	1. Yes	1	2. Negative	2. Negative	2. No	2. No	2. No	2. No	4. Healthcare workers		2. No
2022-08-18 17:53:50	2022-08-18 17:56:49	2022-08-18 17:53:00	118	35	2. Married	2. Married	4. Born again	4. Born again		2. Primary	2. Primary	2. Primary	2. Primary	2. Informal employment	2. Informal employment	2. Informal employment	2. Informal employment	2. Urban	2. Urban	2. Between 100,000 and 500,000 shillings	2. Between 100,000 and 500,000 shillings	1. Spouse	1	0	0	0	0		1. Less than 1km	1. Less than 1km	1. Free	1. Free	1. Yes	1. Yes	1. Yes	1. Yes	1. Yes	1. Yes	2. No	0	2. Negative	2. Negative	1. Yes	1. Yes	2. No	2. No	4. Healthcare workers		2. No
2022-08-18 17:56:54	2022-08-18 18:00:33	2022-08-18 17:56:00	119	35	1. Single	1. Single	2. Catholic	2. Catholic		3. Secondary	3. Secondary	3. Secondary	3. Secondary	2. Informal employment	2. Informal employment	3. Unemployed	3. Unemployed	1. Rural	1. Rural	2. Between 100,000 and 500,000 shillings	2. Between 100,000 and 500,000 shillings	2. Parents	0	1	0	0	0		2. 1-5km	2. 1-5km	1. Free	1. Free	2. No	2. No	2. No	2. No	2. No	2. No	2. No	0	2. Negative	2. Negative	2. No	2. No	2. No	2. No	4. Healthcare workers		2. No
2022-08-18 08:38:25	2022-08-18 08:42:31	2022-08-18 08:38:00		33	2. Married	2. Married	4. Born again	4. Born again		2. Primary	2. Primary	2. Primary	2. Primary	3. Unemployed	3. Unemployed	2. Informal employment	2. Informal employment	1. Rural	1. Rural	1. Less than 100,000 shillings	1. Less than 100,000 shillings	1. Spouse 3. Relatives	1	0	1	0	0		3. >5km	3. >5km	1. Free	1. Free	1. Yes	1. Yes	2. No	1. Yes	1. Yes	1. Yes	1. Yes	2	2. Negative	2. Negative	2. No	1. Yes	2. No	2. No	2. Radio		1. Yes
2022-08-18 08:45:45	2022-08-18 08:49:36	2022-08-18 08:45:00		18	2. Married	2. Married	2. Catholic	2. Catholic		2. Primary	2. Primary	2. Primary	2. Primary	3. Unemployed	3. Unemployed	2. Informal employment	2. Informal employment	1. Rural	1. Rural	1. Less than 100,000 shillings	1. Less than 100,000 shillings	1. Spouse	1	0	0	0	0		3. >5km	3. >5km	1. Free	1. Free	1. Yes	1. Yes	2. No	1. Yes	1. Yes	1. Yes	2. No	0	2. Negative	2. Negative	1. Yes	2. No	2. No	2. No	2. Radio		1. Yes
2022-08-18 08:58:56	2022-08-18 09:08:26	2022-08-18 08:58:00		23	2. Married	2. Married	1. Anglican	1. Anglican		4. Tertiary	4. Tertiary	2. Primary	2. Primary	2. Informal employment	2. Informal employment	2. Informal employment	2. Informal employment	2. Urban	2. Urban	2. Between 100,000 and 500,000 shillings	2. Between 100,000 and 500,000 shillings	1. Spouse	1	0	0	0	0		3. >5km	3. >5km	1. Free	1. Free	2. No	1. Yes	1. Yes	1. Yes	1. Yes	1. Yes	1. Yes	3	2. Negative	2. Negative	1. Yes	1. Yes	2. No	1. Yes	2. Radio		1. Yes
2022-08-18 09:13:19	2022-08-18 09:20:05	2022-08-18 09:13:00		29	2. Married	2. Married	1. Anglican	1. Anglican		2. Primary	2. Primary	2. Primary	2. Primary	3. Unemployed	3. Unemployed	2. Informal employment	2. Informal employment	1. Rural	1. Rural	1. Less than 100,000 shillings	1. Less than 100,000 shillings	1. Spouse	1	0	0	0	0		3. >5km	3. >5km	1. Free	1. Free	2. No	1. Yes	2. No	1. Yes	1. Yes	1. Yes	2. No	0	2. Negative	2. Negative	1. Yes	1. Yes	2. No	2. No	1. TV		1. Yes
2022-08-18 09:28:03	2022-08-18 09:35:09	2022-08-18 09:28:00		24	1. Single	1. Single	1. Anglican	1. Anglican		2. Primary	2. Primary	3. Secondary	3. Secondary	2. Informal employment	2. Informal employment	2. Informal employment	2. Informal employment	1. Rural	1. Rural	1. Less than 100,000 shillings	1. Less than 100,000 shillings	2. Parents	0	1	0	0	0		3. >5km	3. >5km	1. Free	1. Free	2. No	1. Yes	2. No	1. Yes	1. Yes	1. Yes	2. No	0	2. Negative	2. Negative	2. No	2. No	2. No	1. Yes	5. Village health teams/community health volunteers		1. Yes
2022-08-18 09:40:05	2022-08-18 09:45:45	2022-08-18 09:40:00		22	2. Married	2. Married	2. Catholic	2. Catholic		2. Primary	2. Primary	3. Secondary	3. Secondary	2. Informal employment	2. Informal employment	2. Informal employment	2. Informal employment	1. Rural	1. Rural	1. Less than 100,000 shillings	1. Less than 100,000 shillings	1. Spouse	1	0	0	0	0		3. >5km	3. >5km	1. Free	1. Free	2. No	1. Yes	1. Yes	1. Yes	1. Yes	1. Yes	1. Yes	2	2. Negative	2. Negative	1. Yes	2. No	2. No	2. No	2. Radio		1. Yes
2022-08-18 09:46:08	2022-08-18 09:55:25	2022-08-18 09:46:00		23	2. Married	2. Married	3. Muslim	3. Muslim		2. Primary	2. Primary	2. Primary	2. Primary	3. Unemployed	3. Unemployed	3. Unemployed	3. Unemployed	1. Rural	1. Rural	1. Less than 100,000 shillings	1. Less than 100,000 shillings	1. Spouse	1	0	0	0	0		3. >5km	3. >5km	1. Free	1. Free	1. Yes	1. Yes	1. Yes	1. Yes	1. Yes	1. Yes	1. Yes	2	2. Negative	2. Negative	2. No	2. No	2. No	2. No	5. Village health teams/community health volunteers		1. Yes
2022-08-18 10:00:38	2022-08-18 10:05:54	2022-08-18 10:00:00		30	2. Married	2. Married	3. Muslim	3. Muslim		2. Primary	2. Primary	2. Primary	2. Primary	2. Informal employment	2. Informal employment	2. Informal employment	2. Informal employment	1. Rural	1. Rural	1. Less than 100,000 shillings	1. Less than 100,000 shillings	1. Spouse	1	0	0	0	0		3. >5km	3. >5km	1. Free	1. Free	1. Yes	1. Yes	1. Yes	1. Yes	1. Yes	1. Yes	1. Yes	2	2. Negative	2. Negative	1. Yes	2. No	2. No	2. No	2. Radio		1. Yes
2022-08-18 10:08:01	2022-08-18 10:15:45	2022-08-18 10:08:00		24	2. Married	2. Married	1. Anglican	1. Anglican		3. Secondary	3. Secondary	3. Secondary	3. Secondary	2. Informal employment	2. Informal employment	2. Informal employment	2. Informal employment	2. Urban	2. Urban	2. Between 100,000 and 500,000 shillings	2. Between 100,000 and 500,000 shillings	1. Spouse	1	0	0	0	0		1. Less than 1km	1. Less than 1km	1. Free	1. Free	1. Yes	1. Yes	1. Yes	1. Yes	1. Yes	1. Yes	1. Yes	1	2. Negative	2. Negative	1. Yes	2. No	2. No	2. No	2. Radio		1. Yes
2022-08-18 10:19:56	2022-08-18 10:24:53	2022-08-18 10:19:00		19	2. Married	2. Married	3. Muslim	3. Muslim		2. Primary	2. Primary	3. Secondary	3. Secondary	2. Informal employment	2. Informal employment	1. Formal employment	1. Formal employment	2. Urban	2. Urban	2. Between 100,000 and 500,000 shillings	2. Between 100,000 and 500,000 shillings	1. Spouse 3. Relatives	1	0	1	0	0		2. 1-5km	2. 1-5km	1. Free	1. Free	1. Yes	1. Yes	1. Yes	1. Yes	1. Yes	1. Yes	1. Yes	1	2. Negative	2. Negative	1. Yes	2. No	2. No	2. No	2. Radio		1. Yes
2022-08-18 10:29:01	2022-08-18 10:35:34	2022-08-18 10:29:00		24	2. Married	2. Married	3. Muslim	3. Muslim		3. Secondary	3. Secondary	3. Secondary	3. Secondary	2. Informal employment	2. Informal employment	1. Formal employment	1. Formal employment	2. Urban	2. Urban	2. Between 100,000 and 500,000 shillings	2. Between 100,000 and 500,000 shillings	1. Spouse	1	0	0	0	0		2. 1-5km	2. 1-5km	1. Free	1. Free	1. Yes	1. Yes	1. Yes	1. Yes	1. Yes	1. Yes	1. Yes	3	2. Negative	2. Negative	1. Yes	1. Yes	2. No	2. No	1. TV		1. Yes
2022-08-18 16:56:59	2022-08-18 17:05:30	2022-08-18 16:56:00	51	21	2. Married	2. Married	3. Muslim	3. Muslim		2. Primary	2. Primary	3. Secondary	3. Secondary	3. Unemployed	3. Unemployed	3. Unemployed	3. Unemployed	2. Urban	2. Urban	1. Less than 100,000 shillings	1. Less than 100,000 shillings	1. Spouse	1	0	0	0	0		1. Less than 1km	1. Less than 1km	1. Free	1. Free	1. Yes	1. Yes	1. Yes	1. Yes	1. Yes	1. Yes	1. Yes	1	2. Negative	2. Negative	1. Yes	2. No	2. No	2. No	2. Radio		1. Yes
2022-08-18 17:07:18	2022-08-18 17:25:06	2022-08-18 17:07:00	52	30	2. Married	2. Married	4. Born again	4. Born again		3. Secondary	3. Secondary	3. Secondary	3. Secondary	3. Unemployed	3. Unemployed	2. Informal employment	2. Informal employment	1. Rural	1. Rural	2. Between 100,000 and 500,000 shillings	2. Between 100,000 and 500,000 shillings	1. Spouse 5. Others	1	0	0	0	1	Children	2. 1-5km	2. 1-5km	1. Free	1. Free	1. Yes	1. Yes	1. Yes	1. Yes	1. Yes	1. Yes	2. No	0	2. Negative	2. Negative	1. Yes	1. Yes	2. No	2. No	4. Healthcare workers		1. Yes
2022-08-18 17:25:11	2022-08-18 17:50:37	2022-08-18 17:28:00	53	25	2. Married	2. Married	1. Anglican	1. Anglican		4. Tertiary	4. Tertiary	3. Secondary	3. Secondary	1. Formal employment	1. Formal employment	1. Formal employment	1. Formal employment	2. Urban	2. Urban	3. Above 500,000 shillings	3. Above 500,000 shillings	1. Spouse	1	0	0	0	0		2. 1-5km	2. 1-5km	1. Free	1. Free	1. Yes	2. No	1. Yes	1. Yes	1. Yes	1. Yes	2. No	0	2. Negative	2. Negative	1. Yes	1. Yes	1. Yes	1. Yes	8. Internet		1. Yes
2022-08-18 17:57:22	2022-08-18 18:18:51	2022-08-18 17:57:00	54	40	2. Married	2. Married	1. Anglican	1. Anglican		1. None	1. None	1. None	1. None	2. Informal employment	2. Informal employment	2. Informal employment	2. Informal employment	2. Urban	2. Urban	1. Less than 100,000 shillings	1. Less than 100,000 shillings	1. Spouse 5. Others	1	0	0	0	1	Children	2. 1-5km	2. 1-5km	1. Free	1. Free	1. Yes	1. Yes	2. No	1. Yes	1. Yes	1. Yes	2. No	0	2. Negative	2. Negative	1. Yes	2. No	2. No	2. No	4. Healthcare workers		1. Yes
2022-08-18 18:18:56	2022-08-18 18:35:35	2022-08-18 18:18:00	55	27	2. Married	2. Married	4. Born again	4. Born again		2. Primary	2. Primary	3. Secondary	3. Secondary	3. Unemployed	3. Unemployed	1. Formal employment	1. Formal employment	2. Urban	2. Urban	2. Between 100,000 and 500,000 shillings	2. Between 100,000 and 500,000 shillings	1. Spouse	1	0	0	0	0		2. 1-5km	2. 1-5km	1. Free	1. Free	1. Yes	1. Yes	1. Yes	1. Yes	1. Yes	1. Yes	2. No	0	2. Negative	2. Negative	1. Yes	2. No	2. No	2. No	2. Radio		1. Yes
2022-08-18 18:45:29	2022-08-18 18:55:10	2022-08-18 18:45:00	56	28	4. Cohabiting	4. Cohabiting	4. Born again	4. Born again		3. Secondary	3. Secondary	3. Secondary	3. Secondary	1. Formal employment	1. Formal employment	1. Formal employment	1. Formal employment	2. Urban	2. Urban	3. Above 500,000 shillings	3. Above 500,000 shillings	1. Spouse	1	0	0	0	0		3. >5km	3. >5km	2. Affordable	2. Affordable	1. Yes	1. Yes	1. Yes	1. Yes	1. Yes	1. Yes	1. Yes	1	2. Negative	2. Negative	1. Yes	1. Yes	2. No	1. Yes	2. Radio		1. Yes
2022-08-18 18:59:11	2022-08-18 19:07:47	2022-08-18 18:59:00	57	22	2. Married	2. Married	3. Muslim	3. Muslim		3. Secondary	3. Secondary	3. Secondary	3. Secondary	3. Unemployed	3. Unemployed	1. Formal employment	1. Formal employment	2. Urban	2. Urban	2. Between 100,000 and 500,000 shillings	2. Between 100,000 and 500,000 shillings	1. Spouse	1	0	0	0	0		1. Less than 1km	1. Less than 1km	1. Free	1. Free	1. Yes	1. Yes	1. Yes	1. Yes	1. Yes	1. Yes	1. Yes	3	2. Negative	2. Negative	1. Yes	1. Yes	2. No	2. No	4. Healthcare workers		2. No
2022-08-18 19:18:26	2022-08-18 19:24:15	2022-08-18 19:18:00	58	18	1. Single	1. Single	1. Anglican	1. Anglican		3. Secondary	3. Secondary	3. Secondary	3. Secondary	3. Unemployed	3. Unemployed	3. Unemployed	3. Unemployed	2. Urban	2. Urban	1. Less than 100,000 shillings	1. Less than 100,000 shillings	1. Spouse	1	0	0	0	0		3. >5km	3. >5km	1. Free	1. Free	1. Yes	1. Yes	1. Yes	1. Yes	1. Yes	1. Yes	1. Yes	1	2. Negative	2. Negative	2. No	1. Yes	1. Yes	1. Yes	4. Healthcare workers		1. Yes
2022-08-18 19:24:21	2022-08-18 19:30:00	2022-08-18 19:24:00	59	32	2. Married	2. Married	4. Born again	4. Born again		2. Primary	2. Primary	3. Secondary	3. Secondary	3. Unemployed	3. Unemployed	1. Formal employment	1. Formal employment	2. Urban	2. Urban	2. Between 100,000 and 500,000 shillings	2. Between 100,000 and 500,000 shillings	1. Spouse 5. Others	1	0	0	0	1	Child	2. 1-5km	2. 1-5km	1. Free	1. Free	1. Yes	1. Yes	1. Yes	1. Yes	1. Yes	1. Yes	1. Yes	1	2. Negative	2. Negative	1. Yes	1. Yes	2. No	2. No	2. Radio		1. Yes
2022-08-18 19:30:05	2022-08-18 19:35:47	2022-08-18 19:30:00	60	21	2. Married	2. Married	3. Muslim	3. Muslim		2. Primary	2. Primary	2. Primary	2. Primary	3. Unemployed	3. Unemployed	3. Unemployed	3. Unemployed	1. Rural	1. Rural	1. Less than 100,000 shillings	1. Less than 100,000 shillings	1. Spouse 3. Relatives	1	0	1	0	0		3. >5km	3. >5km	1. Free	1. Free	1. Yes	1. Yes	1. Yes	1. Yes	1. Yes	1. Yes	1. Yes	1	2. Negative	2. Negative	1. Yes	2. No	2. No	2. No	2. Radio		2. No
2022-08-18 19:37:02	2022-08-18 19:42:47	2022-08-18 19:37:00	61	33	2. Married	2. Married	3. Muslim	3. Muslim		3. Secondary	3. Secondary	2. Primary	2. Primary	3. Unemployed	3. Unemployed	3. Unemployed	3. Unemployed	1. Rural	1. Rural	1. Less than 100,000 shillings	1. Less than 100,000 shillings	1. Spouse 5. Others	1	0	0	0	1	Children	3. >5km	3. >5km	1. Free	1. Free	1. Yes	1. Yes	1. Yes	1. Yes	1. Yes	1. Yes	2. No	0	2. Negative	2. Negative	1. Yes	2. No	2. No	2. No	4. Healthcare workers		2. No
2022-08-18 21:21:14	2022-08-18 21:29:16	2022-08-18 21:21:00	47	18	2. Married	2. Married	3. Muslim	3. Muslim		2. Primary	2. Primary	3. Secondary	3. Secondary	3. Unemployed	3. Unemployed	3. Unemployed	3. Unemployed	2. Urban	2. Urban	1. Less than 100,000 shillings	1. Less than 100,000 shillings	1. Spouse	1	0	0	0	0		1. Less than 1km	1. Less than 1km	1. Free	1. Free	1. Yes	1. Yes	1. Yes	1. Yes	1. Yes	1. Yes	2. No	0	2. Negative	2. Negative	1. Yes	2. No	2. No	2. No	2. Radio		2. No
2022-08-18 21:39:00	2022-08-18 21:48:03	2022-08-18 21:39:00	48	26	2. Married	2. Married	2. Catholic	2. Catholic		2. Primary	2. Primary	2. Primary	2. Primary	2. Informal employment	2. Informal employment	2. Informal employment	2. Informal employment	2. Urban	2. Urban	1. Less than 100,000 shillings	1. Less than 100,000 shillings	1. Spouse	1	0	0	0	0		2. 1-5km	2. 1-5km	1. Free	1. Free	1. Yes	1. Yes	2. No	1. Yes	1. Yes	1. Yes	1. Yes	1	2. Negative	2. Negative	1. Yes	2. No	2. No	2. No	2. Radio		1. Yes
2022-08-18 21:53:17	2022-08-18 22:05:12	2022-08-18 21:53:00	49	25	2. Married	2. Married	1. Anglican	1. Anglican		4. Tertiary	4. Tertiary	4. Tertiary	4. Tertiary	1. Formal employment	1. Formal employment	1. Formal employment	1. Formal employment	2. Urban	2. Urban	2. Between 100,000 and 500,000 shillings	2. Between 100,000 and 500,000 shillings	1. Spouse	1	0	0	0	0		1. Less than 1km	1. Less than 1km	1. Free	1. Free	2. No	1. Yes	2. No	1. Yes	1. Yes	1. Yes	1. Yes	5	2. Negative	2. Negative	1. Yes	2. No	1. Yes	1. Yes	8. Internet		1. Yes
2022-08-18 22:10:58	2022-08-18 22:17:48	2022-08-18 22:10:00	50	15	2. Married	2. Married	1. Anglican	1. Anglican		2. Primary	2. Primary	4. Tertiary	4. Tertiary	3. Unemployed	3. Unemployed	2. Informal employment	2. Informal employment	1. Rural	1. Rural	2. Between 100,000 and 500,000 shillings	2. Between 100,000 and 500,000 shillings	1. Spouse	1	0	0	0	0		2. 1-5km	2. 1-5km	1. Free	1. Free	1. Yes	1. Yes	2. No	1. Yes	1. Yes	1. Yes	1. Yes	1	2. Negative	2. Negative	1. Yes	1. Yes	2. No	2. No	1. TV		2. No
2022-08-19 10:20:27	2022-08-19 10:25:19	2022-08-19 10:20:00	51	20	2. Married	2. Married	3. Muslim	3. Muslim		3. Secondary	3. Secondary	3. Secondary	3. Secondary	2. Informal employment	2. Informal employment	2. Informal employment	2. Informal employment	2. Urban	2. Urban	2. Between 100,000 and 500,000 shillings	2. Between 100,000 and 500,000 shillings	1. Spouse	1	0	0	0	0		1. Less than 1km	1. Less than 1km	1. Free	1. Free	2. No	1. Yes	2. No	1. Yes	1. Yes	1. Yes	1. Yes	3	2. Negative	2. Negative	1. Yes	1. Yes	1. Yes	1. Yes	5. Village health teams/community health volunteers		1. Yes
2022-08-19 10:25:45	2022-08-19 10:29:05	2022-08-19 10:25:00	52	23	2. Married	2. Married	3. Muslim	3. Muslim		3. Secondary	3. Secondary	4. Tertiary	4. Tertiary	2. Informal employment	2. Informal employment	1. Formal employment	1. Formal employment	1. Rural	1. Rural	2. Between 100,000 and 500,000 shillings	2. Between 100,000 and 500,000 shillings	1. Spouse	1	0	0	0	0		3. >5km	3. >5km	1. Free	1. Free	2. No	2. No	2. No	1. Yes	1. Yes	1. Yes	1. Yes	1	2. Negative	2. Negative	1. Yes	1. Yes	2. No	1. Yes	8. Internet		1. Yes
2022-08-19 10:29:25	2022-08-19 10:32:14	2022-08-19 10:29:00	53	25	2. Married	2. Married	4. Born again	4. Born again		4. Tertiary	4. Tertiary	4. Tertiary	4. Tertiary	1. Formal employment	1. Formal employment	1. Formal employment	1. Formal employment	2. Urban	2. Urban	2. Between 100,000 and 500,000 shillings	2. Between 100,000 and 500,000 shillings	1. Spouse	1	0	0	0	0		3. >5km	3. >5km	1. Free	1. Free	1. Yes	1. Yes	2. No	1. Yes	1. Yes	1. Yes	1. Yes	1	2. Negative	2. Negative	1. Yes	1. Yes	2. No	2. No	1. TV		1. Yes
2022-08-19 10:32:24	2022-08-19 10:36:25	2022-08-19 10:32:00	54	30	2. Married	2. Married	4. Born again	4. Born again		3. Secondary	3. Secondary	3. Secondary	3. Secondary	2. Informal employment	2. Informal employment	2. Informal employment	2. Informal employment	1. Rural	1. Rural	1. Less than 100,000 shillings	1. Less than 100,000 shillings	1. Spouse	1	0	0	0	0		3. >5km	3. >5km	1. Free	1. Free	1. Yes	1. Yes	2. No	2. No	1. Yes	1. Yes	2. No	0	2. Negative	2. Negative	1. Yes	2. No	2. No	2. No	2. Radio		1. Yes
2022-08-19 10:36:37	2022-08-19 10:40:32	2022-08-19 10:36:00	55	34	2. Married	2. Married	4. Born again	4. Born again		2. Primary	2. Primary	2. Primary	2. Primary	2. Informal employment	2. Informal employment	2. Informal employment	2. Informal employment	1. Rural	1. Rural	1. Less than 100,000 shillings	1. Less than 100,000 shillings	1. Spouse	1	0	0	0	0		3. >5km	3. >5km	1. Free	1. Free	1. Yes	1. Yes	2. No	2. No	2. No	2. No	2. No	0	2. Negative	2. Negative	1. Yes	2. No	2. No	2. No	2. Radio		1. Yes
2022-08-19 10:40:37	2022-08-19 10:45:21	2022-08-19 10:40:00	56	30	2. Married	2. Married	4. Born again	4. Born again		4. Tertiary	4. Tertiary	4. Tertiary	4. Tertiary	3. Unemployed	3. Unemployed	1. Formal employment	1. Formal employment	2. Urban	2. Urban	2. Between 100,000 and 500,000 shillings	2. Between 100,000 and 500,000 shillings	1. Spouse	1	0	0	0	0		3. >5km	3. >5km	1. Free	1. Free	2. No	1. Yes	1. Yes	1. Yes	1. Yes	1. Yes	1. Yes	1	2. Negative	2. Negative	1. Yes	1. Yes	2. No	2. No	4. Healthcare workers		1. Yes
2022-08-19 10:45:32	2022-08-19 10:52:14	2022-08-19 10:45:00	57	35	2. Married	2. Married	4. Born again	4. Born again		3. Secondary	3. Secondary	4. Tertiary	4. Tertiary	2. Informal employment	2. Informal employment	2. Informal employment	2. Informal employment	1. Rural	1. Rural	1. Less than 100,000 shillings	1. Less than 100,000 shillings	1. Spouse	1	0	0	0	0		3. >5km	3. >5km	1. Free	1. Free	2. No	1. Yes	2. No	1. Yes	1. Yes	1. Yes	2. No	0	2. Negative	2. Negative	1. Yes	1. Yes	2. No	2. No	5. Village health teams/community health volunteers		1. Yes
2022-08-19 11:24:56	2022-08-19 11:32:51	2022-08-19 11:24:00	58	28	2. Married	2. Married	2. Catholic	2. Catholic		4. Tertiary	4. Tertiary	4. Tertiary	4. Tertiary	1. Formal employment	1. Formal employment	1. Formal employment	1. Formal employment	2. Urban	2. Urban	3. Above 500,000 shillings	3. Above 500,000 shillings	1. Spouse	1	0	0	0	0		1. Less than 1km	1. Less than 1km	1. Free	1. Free	2. No	1. Yes	1. Yes	1. Yes	1. Yes	1. Yes	1. Yes	3	2. Negative	2. Negative	1. Yes	1. Yes	1. Yes	1. Yes	1. TV		1. Yes
2022-08-19 11:39:53	2022-08-19 11:48:58	2022-08-19 11:39:00	59	18	2. Married	2. Married	3. Muslim	3. Muslim		3. Secondary	3. Secondary	3. Secondary	3. Secondary	3. Unemployed	3. Unemployed	3. Unemployed	3. Unemployed	2. Urban	2. Urban	1. Less than 100,000 shillings	1. Less than 100,000 shillings	1. Spouse	1	0	0	0	0		2. 1-5km	2. 1-5km	1. Free	1. Free	1. Yes	1. Yes	2. No	1. Yes	1. Yes	1. Yes	2. No	0	2. Negative	2. Negative	2. No	1. Yes	1. Yes	1. Yes	4. Healthcare workers		1. Yes
2022-08-19 11:56:05	2022-08-19 12:06:29	2022-08-19 11:56:00	60	20	2. Married	2. Married	4. Born again	4. Born again		3. Secondary	3. Secondary	3. Secondary	3. Secondary	3. Unemployed	3. Unemployed	2. Informal employment	2. Informal employment	2. Urban	2. Urban	1. Less than 100,000 shillings	1. Less than 100,000 shillings	1. Spouse	1	0	0	0	0		1. Less than 1km	1. Less than 1km	1. Free	1. Free	2. No	1. Yes	1. Yes	1. Yes	1. Yes	1. Yes	1. Yes	4	2. Negative	2. Negative	1. Yes	1. Yes	1. Yes	1. Yes	1. TV		2. No
2022-08-19 08:57:13	2022-08-19 11:34:56	2022-08-19 08:57:00	1	35	2. Married	2. Married	2. Catholic	2. Catholic		2. Primary	2. Primary	3. Secondary	3. Secondary	2. Informal employment	2. Informal employment	1. Formal employment	1. Formal employment	1. Rural	1. Rural	2. Between 100,000 and 500,000 shillings	2. Between 100,000 and 500,000 shillings	1. Spouse 3. Relatives	1	0	1	0	0		3. >5km	3. >5km	1. Free	1. Free	2. No	1. Yes	1. Yes	1. Yes	1. Yes	1. Yes	1. Yes	2	2. Negative	2. Negative	1. Yes	2. No	2. No	2. No	2. Radio		1. Yes
2022-08-19 09:06:54	2022-08-19 11:35:27	2022-08-19 09:06:00	2	25	2. Married	2. Married	1. Anglican	1. Anglican		2. Primary	2. Primary	2. Primary	2. Primary	2. Informal employment	2. Informal employment	2. Informal employment	2. Informal employment	1. Rural	1. Rural	1. Less than 100,000 shillings	1. Less than 100,000 shillings	1. Spouse 3. Relatives	1	0	1	0	0		3. >5km	3. >5km	1. Free	1. Free	2. No	1. Yes	1. Yes	1. Yes	1. Yes	1. Yes	1. Yes	1	2. Negative	2. Negative	1. Yes	2. No	2. No	2. No	2. Radio		1. Yes
2022-08-19 09:15:31	2022-08-19 11:35:42	2022-08-19 09:15:00	3	20	2. Married	2. Married	1. Anglican	1. Anglican		2. Primary	2. Primary	2. Primary	2. Primary	3. Unemployed	3. Unemployed	2. Informal employment	2. Informal employment	1. Rural	1. Rural	1. Less than 100,000 shillings	1. Less than 100,000 shillings	1. Spouse	1	0	0	0	0		3. >5km	3. >5km	1. Free	1. Free	1. Yes	1. Yes	1. Yes	1. Yes	1. Yes	1. Yes	1. Yes	1	2. Negative	2. Negative	1. Yes	2. No	2. No	2. No	2. Radio		1. Yes
2022-08-19 09:29:10	2022-08-19 11:36:03	2022-08-19 09:29:00	4	34	2. Married	2. Married	2. Catholic	2. Catholic		3. Secondary	3. Secondary	2. Primary	2. Primary	2. Informal employment	2. Informal employment	2. Informal employment	2. Informal employment	1. Rural	1. Rural	2. Between 100,000 and 500,000 shillings	2. Between 100,000 and 500,000 shillings	1. Spouse	1	0	0	0	0		3. >5km	3. >5km	1. Free	1. Free	2. No	1. Yes	1. Yes	1. Yes	1. Yes	1. Yes	1. Yes	2	2. Negative	2. Negative	1. Yes	2. No	2. No	2. No	2. Radio		1. Yes
2022-08-19 09:45:04	2022-08-19 11:36:17	2022-08-19 09:45:00	5	30	2. Married	2. Married	4. Born again	4. Born again		4. Tertiary	4. Tertiary	4. Tertiary	4. Tertiary	2. Informal employment	2. Informal employment	2. Informal employment	2. Informal employment	2. Urban	2. Urban	2. Between 100,000 and 500,000 shillings	2. Between 100,000 and 500,000 shillings	1. Spouse	1	0	0	0	0		2. 1-5km	2. 1-5km	1. Free	1. Free	1. Yes	1. Yes	1. Yes	1. Yes	1. Yes	1. Yes	2. No	0	2. Negative	2. Negative	1. Yes	1. Yes	2. No	1. Yes	2. Radio		1. Yes
2022-08-19 10:03:45	2022-08-19 11:36:34	2022-08-19 10:03:00	6	26	2. Married	2. Married	3. Muslim	3. Muslim		2. Primary	2. Primary	3. Secondary	3. Secondary	3. Unemployed	3. Unemployed	2. Informal employment	2. Informal employment	1. Rural	1. Rural	2. Between 100,000 and 500,000 shillings	2. Between 100,000 and 500,000 shillings	1. Spouse	1	0	0	0	0		3. >5km	3. >5km	1. Free	1. Free	1. Yes	1. Yes	1. Yes	1. Yes	1. Yes	1. Yes	2. No	0	2. Negative	2. Negative	1. Yes	2. No	2. No	2. No	2. Radio		1. Yes
2022-08-19 10:17:36	2022-08-19 11:37:46	2022-08-19 10:17:00	7	19	2. Married	2. Married	1. Anglican	1. Anglican		2. Primary	2. Primary	3. Secondary	3. Secondary	3. Unemployed	3. Unemployed	2. Informal employment	2. Informal employment	1. Rural	1. Rural	1. Less than 100,000 shillings	1. Less than 100,000 shillings	1. Spouse 3. Relatives	1	0	1	0	0		3. >5km	3. >5km	1. Free	1. Free	1. Yes	1. Yes	1. Yes	1. Yes	1. Yes	1. Yes	2. No	0	2. Negative	2. Negative	1. Yes	2. No	2. No	2. No	2. Radio		1. Yes
2022-08-19 10:33:03	2022-08-19 11:37:32	2022-08-19 10:33:00	8	29	2. Married	2. Married	3. Muslim	3. Muslim		2. Primary	2. Primary	2. Primary	2. Primary	3. Unemployed	3. Unemployed	2. Informal employment	2. Informal employment	1. Rural	1. Rural	1. Less than 100,000 shillings	1. Less than 100,000 shillings	1. Spouse	1	0	0	0	0		3. >5km	3. >5km	1. Free	1. Free	1. Yes	1. Yes	1. Yes	1. Yes	1. Yes	1. Yes	1. Yes	3	2. Negative	2. Negative	1. Yes	2. No	2. No	2. No	2. Radio		1. Yes
2022-08-19 10:47:04	2022-08-19 11:37:19	2022-08-19 10:47:00	9	22	2. Married	2. Married	4. Born again	4. Born again		4. Tertiary	4. Tertiary	4. Tertiary	4. Tertiary	3. Unemployed	3. Unemployed	1. Formal employment	1. Formal employment	2. Urban	2. Urban	2. Between 100,000 and 500,000 shillings	2. Between 100,000 and 500,000 shillings	1. Spouse	1	0	0	0	0		3. >5km	3. >5km	1. Free	1. Free	2. No	1. Yes	1. Yes	1. Yes	1. Yes	1. Yes	1. Yes	1	2. Negative	2. Negative	2. No	1. Yes	2. No	1. Yes	4. Healthcare workers		2. No
2022-08-19 11:02:14	2022-08-19 11:08:09	2022-08-19 11:02:00	10	35	2. Married	2. Married	1. Anglican	1. Anglican		2. Primary	2. Primary	2. Primary	2. Primary	2. Informal employment	2. Informal employment	2. Informal employment	2. Informal employment	2. Urban	2. Urban	2. Between 100,000 and 500,000 shillings	2. Between 100,000 and 500,000 shillings	1. Spouse	1	0	0	0	0		3. >5km	3. >5km	1. Free	1. Free	1. Yes	1. Yes	1. Yes	1. Yes	1. Yes	1. Yes	1. Yes	2	2. Negative	2. Negative	1. Yes	1. Yes	2. No	2. No	2. Radio		1. Yes
2022-08-19 09:44:02	2022-08-19 09:48:42	2022-08-19 09:44:00	1	29	2. Married	2. Married	2. Catholic	2. Catholic		3. Secondary	3. Secondary	3. Secondary	3. Secondary	1. Formal employment	1. Formal employment	1. Formal employment	1. Formal employment	1. Rural	1. Rural	2. Between 100,000 and 500,000 shillings	2. Between 100,000 and 500,000 shillings	1. Spouse	1	0	0	0	0		3. >5km	3. >5km	1. Free	1. Free	1. Yes	1. Yes	1. Yes	1. Yes	1. Yes	1. Yes	1. Yes	1	2. Negative	2. Negative	1. Yes	2. No	2. No	1. Yes	2. Radio		1. Yes
2022-08-19 09:57:25	2022-08-19 10:08:01	2022-08-19 09:57:00	2	18	2. Married	2. Married	3. Muslim	3. Muslim		2. Primary	2. Primary	3. Secondary	3. Secondary	3. Unemployed	3. Unemployed	3. Unemployed	3. Unemployed	2. Urban	2. Urban	1. Less than 100,000 shillings	1. Less than 100,000 shillings	1. Spouse	1	0	0	0	0		3. >5km	3. >5km	2. Affordable	2. Affordable	1. Yes	1. Yes	1. Yes	1. Yes	1. Yes	1. Yes	1. Yes	3	2. Negative	2. Negative	2. No	2. No	2. No	2. No	6. Family		2. No
2022-08-19 10:16:10	2022-08-19 10:21:20	2022-08-19 10:16:00	3	23	2. Married	2. Married	1. Anglican	1. Anglican		3. Secondary	3. Secondary	3. Secondary	3. Secondary	3. Unemployed	3. Unemployed	2. Informal employment	2. Informal employment	1. Rural	1. Rural	1. Less than 100,000 shillings	1. Less than 100,000 shillings	1. Spouse	1	0	0	0	0		3. >5km	3. >5km	1. Free	1. Free	1. Yes	1. Yes	1. Yes	1. Yes	1. Yes	1. Yes	2. No	0	2. Negative	2. Negative	1. Yes	2. No	2. No	2. No	2. Radio		2. No
2022-08-19 10:30:58	2022-08-19 10:37:35	2022-08-19 10:30:00	4	29	2. Married	2. Married	1. Anglican	1. Anglican		2. Primary	2. Primary	2. Primary	2. Primary	2. Informal employment	2. Informal employment	2. Informal employment	2. Informal employment	1. Rural	1. Rural	1. Less than 100,000 shillings	1. Less than 100,000 shillings	1. Spouse	1	0	0	0	0		3. >5km	3. >5km	1. Free	1. Free	1. Yes	1. Yes	1. Yes	1. Yes	1. Yes	1. Yes	2. No	0	2. Negative	2. Negative	1. Yes	2. No	2. No	2. No	2. Radio		1. Yes
2022-08-19 10:44:19	2022-08-19 10:55:31	2022-08-19 10:44:00	5	28	2. Married	2. Married	4. Born again	4. Born again		3. Secondary	3. Secondary	4. Tertiary	4. Tertiary	1. Formal employment	1. Formal employment	1. Formal employment	1. Formal employment	2. Urban	2. Urban	2. Between 100,000 and 500,000 shillings	2. Between 100,000 and 500,000 shillings	1. Spouse	1	0	0	0	0		1. Less than 1km	1. Less than 1km	1. Free	1. Free	1. Yes	1. Yes	1. Yes	1. Yes	1. Yes	1. Yes	1. Yes	7	2. Negative	2. Negative	1. Yes	1. Yes	2. No	1. Yes	8. Internet		1. Yes
2022-08-19 11:00:32	2022-08-19 11:11:47	2022-08-19 11:00:00	6	28	2. Married	2. Married	4. Born again	4. Born again		3. Secondary	3. Secondary	3. Secondary	3. Secondary	2. Informal employment	2. Informal employment	2. Informal employment	2. Informal employment	2. Urban	2. Urban	2. Between 100,000 and 500,000 shillings	2. Between 100,000 and 500,000 shillings	1. Spouse	1	0	0	0	0		1. Less than 1km	1. Less than 1km	1. Free	1. Free	1. Yes	1. Yes	1. Yes	2. No	1. Yes	1. Yes	2. No	0	2. Negative	2. Negative	1. Yes	1. Yes	2. No	1. Yes	2. Radio		2. No
2022-08-19 11:15:35	2022-08-19 11:20:06	2022-08-19 11:15:00	7	20	2. Married	2. Married	3. Muslim	3. Muslim		3. Secondary	3. Secondary	3. Secondary	3. Secondary	2. Informal employment	2. Informal employment	2. Informal employment	2. Informal employment	2. Urban	2. Urban	2. Between 100,000 and 500,000 shillings	2. Between 100,000 and 500,000 shillings	1. Spouse	1	0	0	0	0		2. 1-5km	2. 1-5km	1. Free	1. Free	1. Yes	1. Yes	1. Yes	1. Yes	1. Yes	1. Yes	1. Yes	4	2. Negative	2. Negative	2. No	1. Yes	2. No	1. Yes	8. Internet		1. Yes
2022-08-19 11:37:43	2022-08-19 11:42:35	2022-08-19 11:37:00	8	25	2. Married	2. Married	3. Muslim	3. Muslim		3. Secondary	3. Secondary	4. Tertiary	4. Tertiary	1. Formal employment	1. Formal employment	1. Formal employment	1. Formal employment	2. Urban	2. Urban	2. Between 100,000 and 500,000 shillings	2. Between 100,000 and 500,000 shillings	1. Spouse	1	0	0	0	0		1. Less than 1km	1. Less than 1km	1. Free	1. Free	2. No	2. No	1. Yes	1. Yes	1. Yes	1. Yes	1. Yes	2	2. Negative	2. Negative	1. Yes	1. Yes	1. Yes	1. Yes	8. Internet		1. Yes
2022-08-19 11:43:14	2022-08-19 11:46:22	2022-08-19 11:43:00	9	22	2. Married	2. Married	3. Muslim	3. Muslim		3. Secondary	3. Secondary	3. Secondary	3. Secondary	2. Informal employment	2. Informal employment	2. Informal employment	2. Informal employment	2. Urban	2. Urban	2. Between 100,000 and 500,000 shillings	2. Between 100,000 and 500,000 shillings	1. Spouse 2. Parents	1	1	0	0	0		2. 1-5km	2. 1-5km	1. Free	1. Free	1. Yes	1. Yes	1. Yes	1. Yes	1. Yes	1. Yes	1. Yes	1	2. Negative	2. Negative	1. Yes	1. Yes	2. No	2. No	1. TV		1. Yes
2022-08-19 16:29:18	2022-08-19 16:53:03	2022-08-19 16:29:00	120	20	2. Married	2. Married	2. Catholic	2. Catholic		3. Secondary	3. Secondary	4. Tertiary	4. Tertiary	2. Informal employment	2. Informal employment	1. Formal employment	1. Formal employment	1. Rural	1. Rural	2. Between 100,000 and 500,000 shillings	2. Between 100,000 and 500,000 shillings	1. Spouse	1	0	0	0	0		3. >5km	3. >5km	1. Free	1. Free	1. Yes	1. Yes	1. Yes	2. No	2. No	1. Yes	2. No	0	2. Negative	2. Negative	2. No	2. No	2. No	1. Yes	4. Healthcare workers		1. Yes
2022-08-19 16:53:19	2022-08-19 16:59:29	2022-08-19 16:53:00	121	23	2. Married	2. Married	3. Muslim	3. Muslim		3. Secondary	3. Secondary	4. Tertiary	4. Tertiary	2. Informal employment	2. Informal employment	1. Formal employment	1. Formal employment	2. Urban	2. Urban	3. Above 500,000 shillings	3. Above 500,000 shillings	1. Spouse	1	0	0	0	0		1. Less than 1km	1. Less than 1km	2. Affordable	2. Affordable	1. Yes	1. Yes	2. No	1. Yes	2. No	1. Yes	2. No	0	2. Negative	2. Negative	1. Yes	1. Yes	2. No	1. Yes	5. Village health teams/community health volunteers		1. Yes
2022-08-19 16:59:33	2022-08-19 17:02:39	2022-08-19 16:59:00	122	31	1. Single	1. Single	3. Muslim	3. Muslim		4. Tertiary	4. Tertiary	4. Tertiary	4. Tertiary	1. Formal employment	1. Formal employment	1. Formal employment	1. Formal employment	2. Urban	2. Urban	3. Above 500,000 shillings	3. Above 500,000 shillings	5. Others	0	0	0	0	1	Alone	1. Less than 1km	1. Less than 1km	2. Affordable	2. Affordable	2. No	2. No	2. No	1. Yes	2. No	1. Yes	2. No	0	2. Negative	2. Negative	1. Yes	1. Yes	1. Yes	1. Yes	1. TV		1. Yes
2022-08-19 17:03:04	2022-08-19 17:07:52	2022-08-19 17:03:00	123	16	1. Single	1. Single	1. Anglican	1. Anglican		2. Primary	2. Primary	2. Primary	2. Primary	3. Unemployed	3. Unemployed	3. Unemployed	3. Unemployed	1. Rural	1. Rural	1. Less than 100,000 shillings	1. Less than 100,000 shillings	2. Parents	0	1	0	0	0		2. 1-5km	2. 1-5km	1. Free	1. Free	1. Yes	1. Yes	1. Yes	1. Yes	1. Yes	1. Yes	2. No	0	2. Negative	2. Negative	2. No	2. No	2. No	1. Yes	4. Healthcare workers		1. Yes
2022-08-19 17:07:58	2022-08-19 17:10:51	2022-08-19 17:07:00	124	21	2. Married	2. Married	4. Born again	4. Born again		3. Secondary	3. Secondary	4. Tertiary	4. Tertiary	2. Informal employment	2. Informal employment	1. Formal employment	1. Formal employment	2. Urban	2. Urban	2. Between 100,000 and 500,000 shillings	2. Between 100,000 and 500,000 shillings	1. Spouse	1	0	0	0	0		2. 1-5km	2. 1-5km	1. Free	1. Free	1. Yes	1. Yes	1. Yes	1. Yes	1. Yes	1. Yes	1. Yes	2	2. Negative	2. Negative	1. Yes	1. Yes	2. No	1. Yes	4. Healthcare workers		1. Yes
2022-08-19 17:10:57	2022-08-19 17:15:08	2022-08-19 17:10:00	125	30	2. Married	2. Married	3. Muslim	3. Muslim		3. Secondary	3. Secondary	1. None	1. None	2. Informal employment	2. Informal employment	2. Informal employment	2. Informal employment	2. Urban	2. Urban	2. Between 100,000 and 500,000 shillings	2. Between 100,000 and 500,000 shillings	1. Spouse	1	0	0	0	0		3. >5km	3. >5km	1. Free	1. Free	1. Yes	1. Yes	1. Yes	1. Yes	1. Yes	1. Yes	1. Yes	1	2. Negative	2. Negative	1. Yes	1. Yes	2. No	2. No	4. Healthcare workers		1. Yes
2022-08-19 17:15:16	2022-08-19 18:59:29	2022-08-19 17:15:00	126	27	2. Married	2. Married	4. Born again	4. Born again		3. Secondary	3. Secondary	4. Tertiary	4. Tertiary	1. Formal employment	1. Formal employment	1. Formal employment	1. Formal employment	2. Urban	2. Urban	3. Above 500,000 shillings	3. Above 500,000 shillings	1. Spouse	1	0	0	0	0		1. Less than 1km	1. Less than 1km	2. Affordable	2. Affordable	1. Yes	1. Yes	1. Yes	1. Yes	1. Yes	1. Yes	1. Yes	1	1. Positive	1. Positive	1. Yes	1. Yes	2. No	1. Yes	4. Healthcare workers		1. Yes
2022-08-19 17:17:50	2022-08-19 18:59:00	2022-08-19 17:17:00	127	20	1. Single	1. Single	5. SDA	5. SDA		3. Secondary	3. Secondary	2. Primary	2. Primary	2. Informal employment	2. Informal employment	3. Unemployed	3. Unemployed	2. Urban	2. Urban	2. Between 100,000 and 500,000 shillings	2. Between 100,000 and 500,000 shillings	2. Parents	0	1	0	0	0		3. >5km	3. >5km	1. Free	1. Free	1. Yes	1. Yes	1. Yes	1. Yes	1. Yes	1. Yes	2. No	0	2. Negative	2. Negative	1. Yes	1. Yes	2. No	1. Yes	4. Healthcare workers		1. Yes
2022-08-19 18:59:33	2022-08-19 19:02:15	2022-08-19 18:59:00	128	30	2. Married	2. Married	1. Anglican	1. Anglican		3. Secondary	3. Secondary	2. Primary	2. Primary	2. Informal employment	2. Informal employment	2. Informal employment	2. Informal employment	1. Rural	1. Rural	1. Less than 100,000 shillings	1. Less than 100,000 shillings	1. Spouse	1	0	0	0	0		2. 1-5km	2. 1-5km	2. Affordable	2. Affordable	1. Yes	1. Yes	1. Yes	1. Yes	1. Yes	1. Yes	2. No	0	1. Positive	1. Positive	1. Yes	1. Yes	2. No	2. No	4. Healthcare workers		1. Yes
2022-08-19 19:02:19	2022-08-19 19:05:17	2022-08-19 19:02:00	129	20	1. Single	1. Single	5. SDA	5. SDA		4. Tertiary	4. Tertiary	4. Tertiary	4. Tertiary	1. Formal employment	1. Formal employment	2. Informal employment	2. Informal employment	1. Rural	1. Rural	1. Less than 100,000 shillings	1. Less than 100,000 shillings	1. Spouse	1	0	0	0	0		3. >5km	3. >5km	1. Free	1. Free	1. Yes	1. Yes	1. Yes	1. Yes	1. Yes	1. Yes	1. Yes	1	2. Negative	2. Negative	2. No	1. Yes	2. No	1. Yes	4. Healthcare workers		1. Yes
2022-08-19 20:08:42	2022-08-19 20:19:19	2022-08-19 20:08:00	61	26	2. Married	2. Married	4. Born again	4. Born again		4. Tertiary	4. Tertiary	4. Tertiary	4. Tertiary	2. Informal employment	2. Informal employment	1. Formal employment	1. Formal employment	2. Urban	2. Urban	2. Between 100,000 and 500,000 shillings	2. Between 100,000 and 500,000 shillings	1. Spouse	1	0	0	0	0		3. >5km	3. >5km	1. Free	1. Free	2. No	1. Yes	1. Yes	1. Yes	1. Yes	1. Yes	1. Yes	2	2. Negative	2. Negative	1. Yes	1. Yes	1. Yes	1. Yes	6. Family		1. Yes
2022-08-19 20:30:14	2022-08-19 20:38:05	2022-08-19 20:30:00	62	31	2. Married	2. Married	2. Catholic	2. Catholic		4. Tertiary	4. Tertiary	4. Tertiary	4. Tertiary	2. Informal employment	2. Informal employment	2. Informal employment	2. Informal employment	2. Urban	2. Urban	2. Between 100,000 and 500,000 shillings	2. Between 100,000 and 500,000 shillings	1. Spouse	1	0	0	0	0		2. 1-5km	2. 1-5km	1. Free	1. Free	2. No	1. Yes	2. No	1. Yes	1. Yes	1. Yes	2. No	0	2. Negative	2. Negative	1. Yes	1. Yes	1. Yes	1. Yes	2. Radio		1. Yes
2022-08-20 09:33:45	2022-08-20 09:37:25	2022-08-20 09:33:00	63	24	2. Married	2. Married	2. Catholic	2. Catholic		3. Secondary	3. Secondary	3. Secondary	3. Secondary	3. Unemployed	3. Unemployed	2. Informal employment	2. Informal employment	2. Urban	2. Urban	2. Between 100,000 and 500,000 shillings	2. Between 100,000 and 500,000 shillings	1. Spouse	1	0	0	0	0		2. 1-5km	2. 1-5km	1. Free	1. Free	2. No	2. No	1. Yes	1. Yes	1. Yes	1. Yes	2. No	0	2. Negative	2. Negative	2. No	1. Yes	2. No	2. No	1. TV		2. No
2022-08-20 09:37:34	2022-08-20 10:04:24	2022-08-20 09:37:00	64	29	2. Married	2. Married	1. Anglican	1. Anglican		4. Tertiary	4. Tertiary	4. Tertiary	4. Tertiary	1. Formal employment	1. Formal employment	1. Formal employment	1. Formal employment	2. Urban	2. Urban	3. Above 500,000 shillings	3. Above 500,000 shillings	1. Spouse	1	0	0	0	0		3. >5km	3. >5km	1. Free	1. Free	2. No	1. Yes	1. Yes	1. Yes	1. Yes	1. Yes	1. Yes	2	2. Negative	2. Negative	1. Yes	1. Yes	1. Yes	1. Yes	1. TV		1. Yes
2022-08-20 09:41:42	2022-08-20 09:45:07	2022-08-20 09:41:00	65	32	2. Married	2. Married	1. Anglican	1. Anglican		3. Secondary	3. Secondary	3. Secondary	3. Secondary	2. Informal employment	2. Informal employment	2. Informal employment	2. Informal employment	1. Rural	1. Rural	1. Less than 100,000 shillings	1. Less than 100,000 shillings	1. Spouse	1	0	0	0	0		3. >5km	3. >5km	1. Free	1. Free	1. Yes	1. Yes	2. No	1. Yes	1. Yes	1. Yes	1. Yes	1	2. Negative	2. Negative	2. No	1. Yes	2. No	2. No	5. Village health teams/community health volunteers		1. Yes
2022-08-20 09:45:17	2022-08-20 09:49:38	2022-08-20 09:45:00	66	21	2. Married	2. Married	3. Muslim	3. Muslim		2. Primary	2. Primary	3. Secondary	3. Secondary	3. Unemployed	3. Unemployed	2. Informal employment	2. Informal employment	2. Urban	2. Urban	1. Less than 100,000 shillings	1. Less than 100,000 shillings	1. Spouse	1	0	0	0	0		1. Less than 1km	1. Less than 1km	1. Free	1. Free	1. Yes	1. Yes	1. Yes	1. Yes	1. Yes	1. Yes	1. Yes	1	2. Negative	2. Negative	2. No	1. Yes	2. No	1. Yes	4. Healthcare workers		1. Yes
2022-08-20 09:49:44	2022-08-20 09:52:48	2022-08-20 09:49:00	67	26	2. Married	2. Married	2. Catholic	2. Catholic		2. Primary	2. Primary	2. Primary	2. Primary	3. Unemployed	3. Unemployed	2. Informal employment	2. Informal employment	1. Rural	1. Rural	1. Less than 100,000 shillings	1. Less than 100,000 shillings	1. Spouse	1	0	0	0	0		2. 1-5km	2. 1-5km	1. Free	1. Free	1. Yes	1. Yes	2. No	1. Yes	1. Yes	1. Yes	1. Yes	1	2. Negative	2. Negative	1. Yes	1. Yes	2. No	2. No	4. Healthcare workers		1. Yes
2022-08-20 09:53:05	2022-08-20 09:55:37	2022-08-20 09:53:00	68	32	2. Married	2. Married	1. Anglican	1. Anglican		4. Tertiary	4. Tertiary	4. Tertiary	4. Tertiary	1. Formal employment	1. Formal employment	1. Formal employment	1. Formal employment	2. Urban	2. Urban	2. Between 100,000 and 500,000 shillings	2. Between 100,000 and 500,000 shillings	1. Spouse	1	0	0	0	0		3. >5km	3. >5km	1. Free	1. Free	2. No	2. No	1. Yes	1. Yes	1. Yes	1. Yes	1. Yes	2	2. Negative	2. Negative	2. No	1. Yes	2. No	1. Yes	5. Village health teams/community health volunteers		1. Yes
2022-08-20 09:56:04	2022-08-20 09:58:49	2022-08-20 09:56:00	58	18	2. Married	2. Married	3. Muslim	3. Muslim		3. Secondary	3. Secondary	3. Secondary	3. Secondary	3. Unemployed	3. Unemployed	2. Informal employment	2. Informal employment	1. Rural	1. Rural	2. Between 100,000 and 500,000 shillings	2. Between 100,000 and 500,000 shillings	1. Spouse	1	0	0	0	0		2. 1-5km	2. 1-5km	1. Free	1. Free	1. Yes	1. Yes	1. Yes	1. Yes	1. Yes	1. Yes	1. Yes	3	2. Negative	2. Negative	1. Yes	1. Yes	2. No	2. No	6. Family		2. No
2022-08-20 10:08:41	2022-08-20 11:43:52	2022-08-20 10:08:00	70	20	2. Married	2. Married	2. Catholic	2. Catholic		3. Secondary	3. Secondary	4. Tertiary	4. Tertiary	2. Informal employment	2. Informal employment	1. Formal employment	1. Formal employment	2. Urban	2. Urban	3. Above 500,000 shillings	3. Above 500,000 shillings	1. Spouse	1	0	0	0	0		2. 1-5km	2. 1-5km	1. Free	1. Free	2. No	1. Yes	2. No	1. Yes	1. Yes	1. Yes	1. Yes	1	2. Negative	2. Negative	1. Yes	1. Yes	1. Yes	1. Yes	1. TV		1. Yes
2022-08-20 10:12:25	2022-08-20 11:55:11	2022-08-20 10:12:00	71	39	2. Married	2. Married	4. Born again	4. Born again		4. Tertiary	4. Tertiary	4. Tertiary	4. Tertiary	1. Formal employment	1. Formal employment	1. Formal employment	1. Formal employment	1. Rural	1. Rural	1. Less than 100,000 shillings	1. Less than 100,000 shillings	1. Spouse	1	0	0	0	0		1. Less than 1km	1. Less than 1km	2. Affordable	2. Affordable	1. Yes	1. Yes	1. Yes	1. Yes	1. Yes	1. Yes	1. Yes	2	1. Positive	1. Positive	1. Yes	1. Yes	1. Yes	2. No	2. Radio		1. Yes
2022-08-20 10:28:00	2022-08-20 11:58:39	2022-08-20 10:28:00	72	39	2. Married	2. Married	1. Anglican	1. Anglican		3. Secondary	3. Secondary	2. Primary	2. Primary	2. Informal employment	2. Informal employment	2. Informal employment	2. Informal employment	2. Urban	2. Urban	1. Less than 100,000 shillings	1. Less than 100,000 shillings	1. Spouse	1	0	0	0	0		1. Less than 1km	1. Less than 1km	1. Free	1. Free	2. No	1. Yes	2. No	1. Yes	1. Yes	1. Yes	2. No	0	2. Negative	2. Negative	1. Yes	1. Yes	2. No	1. Yes	1. TV		2. No
2022-08-20 10:35:57	2022-08-20 12:08:14	2022-08-20 10:35:00	73	34	2. Married	2. Married	1. Anglican	1. Anglican		3. Secondary	3. Secondary	4. Tertiary	4. Tertiary	2. Informal employment	2. Informal employment	1. Formal employment	1. Formal employment	2. Urban	2. Urban	2. Between 100,000 and 500,000 shillings	2. Between 100,000 and 500,000 shillings	1. Spouse	1	0	0	0	0		1. Less than 1km	1. Less than 1km	1. Free	1. Free	1. Yes	1. Yes	1. Yes	1. Yes	1. Yes	1. Yes	2. No	0	2. Negative	2. Negative	1. Yes	1. Yes	2. No	1. Yes	1. TV		1. Yes
2022-08-20 10:39:48	2022-08-20 12:11:59	2022-08-20 10:39:00	74	29	2. Married	2. Married	4. Born again	4. Born again		3. Secondary	3. Secondary	4. Tertiary	4. Tertiary	3. Unemployed	3. Unemployed	1. Formal employment	1. Formal employment	1. Rural	1. Rural	2. Between 100,000 and 500,000 shillings	2. Between 100,000 and 500,000 shillings	1. Spouse	1	0	0	0	0		2. 1-5km	2. 1-5km	1. Free	1. Free	1. Yes	1. Yes	1. Yes	1. Yes	1. Yes	1. Yes	1. Yes	3	2. Negative	2. Negative	1. Yes	1. Yes	2. No	1. Yes	2. Radio		1. Yes
2022-08-20 10:44:16	2022-08-20 12:16:19	2022-08-20 10:44:00	75	29	2. Married	2. Married	4. Born again	4. Born again		3. Secondary	3. Secondary	4. Tertiary	4. Tertiary	2. Informal employment	2. Informal employment	1. Formal employment	1. Formal employment	2. Urban	2. Urban	2. Between 100,000 and 500,000 shillings	2. Between 100,000 and 500,000 shillings	1. Spouse	1	0	0	0	0		2. 1-5km	2. 1-5km	1. Free	1. Free	1. Yes	1. Yes	1. Yes	1. Yes	1. Yes	1. Yes	1. Yes	3	2. Negative	2. Negative	1. Yes	1. Yes	2. No	2. No	2. Radio		1. Yes
2022-08-20 10:51:02	2022-08-20 12:22:06	2022-08-20 10:51:00	76	27	2. Married	2. Married	4. Born again	4. Born again		4. Tertiary	4. Tertiary	4. Tertiary	4. Tertiary	1. Formal employment	1. Formal employment	1. Formal employment	1. Formal employment	2. Urban	2. Urban	3. Above 500,000 shillings	3. Above 500,000 shillings	1. Spouse	1	0	0	0	0		2. 1-5km	2. 1-5km	2. Affordable	2. Affordable	1. Yes	1. Yes	1. Yes	1. Yes	1. Yes	1. Yes	1. Yes	2	2. Negative	2. Negative	1. Yes	1. Yes	2. No	1. Yes	1. TV		2. No
2022-08-20 10:58:10	2022-08-20 12:26:00	2022-08-20 10:58:00	77	23	2. Married	2. Married	3. Muslim	3. Muslim		2. Primary	2. Primary	3. Secondary	3. Secondary	2. Informal employment	2. Informal employment	2. Informal employment	2. Informal employment	2. Urban	2. Urban	2. Between 100,000 and 500,000 shillings	2. Between 100,000 and 500,000 shillings	1. Spouse	1	0	0	0	0		1. Less than 1km	1. Less than 1km	2. Affordable	2. Affordable	1. Yes	1. Yes	1. Yes	1. Yes	1. Yes	1. Yes	1. Yes	5	2. Negative	2. Negative	1. Yes	1. Yes	2. No	1. Yes	2. Radio		1. Yes
2022-08-20 11:01:51	2022-08-20 12:27:37	2022-08-20 11:02:00	78	20	2. Married	2. Married	3. Muslim	3. Muslim		3. Secondary	3. Secondary	3. Secondary	3. Secondary	2. Informal employment	2. Informal employment	2. Informal employment	2. Informal employment	2. Urban	2. Urban	1. Less than 100,000 shillings	1. Less than 100,000 shillings	1. Spouse	1	0	0	0	0		2. 1-5km	2. 1-5km	1. Free	1. Free	2. No	1. Yes	2. No	1. Yes	1. Yes	1. Yes	1. Yes	1	2. Negative	2. Negative	1. Yes	1. Yes	2. No	2. No	2. Radio		2. No
2022-08-20 08:30:58	2022-08-20 08:33:43	2022-08-20 08:30:00	11	19	2. Married	2. Married	3. Muslim	3. Muslim		2. Primary	2. Primary	2. Primary	2. Primary	2. Informal employment	2. Informal employment	2. Informal employment	2. Informal employment	1. Rural	1. Rural	1. Less than 100,000 shillings	1. Less than 100,000 shillings	1. Spouse	1	0	0	0	0		3. >5km	3. >5km	1. Free	1. Free	1. Yes	1. Yes	1. Yes	1. Yes	1. Yes	1. Yes	1. Yes	3	2. Negative	2. Negative	1. Yes	2. No	2. No	2. No	2. Radio		1. Yes
2022-08-20 08:35:16	2022-08-20 08:40:32	2022-08-20 08:35:00	12	26	2. Married	2. Married	2. Catholic	2. Catholic		2. Primary	2. Primary	3. Secondary	3. Secondary	2. Informal employment	2. Informal employment	2. Informal employment	2. Informal employment	1. Rural	1. Rural	2. Between 100,000 and 500,000 shillings	2. Between 100,000 and 500,000 shillings	1. Spouse 3. Relatives	1	0	1	0	0		3. >5km	3. >5km	1. Free	1. Free	2. No	1. Yes	1. Yes	1. Yes	1. Yes	1. Yes	1. Yes	2	2. Negative	2. Negative	1. Yes	2. No	2. No	2. No	2. Radio		1. Yes
2022-08-20 08:41:16	2022-08-20 08:46:22	2022-08-20 08:41:00	13	22	2. Married	2. Married	1. Anglican	1. Anglican		3. Secondary	3. Secondary	4. Tertiary	4. Tertiary	1. Formal employment	1. Formal employment	1. Formal employment	1. Formal employment	2. Urban	2. Urban	2. Between 100,000 and 500,000 shillings	2. Between 100,000 and 500,000 shillings	1. Spouse 3. Relatives	1	0	1	0	0		2. 1-5km	2. 1-5km	1. Free	1. Free	2. No	1. Yes	1. Yes	1. Yes	1. Yes	1. Yes	1. Yes	2	2. Negative	2. Negative	1. Yes	1. Yes	1. Yes	1. Yes	1. TV		1. Yes
2022-08-20 08:48:13	2022-08-20 08:54:29	2022-08-20 08:48:00	14	24	2. Married	2. Married	3. Muslim	3. Muslim		2. Primary	2. Primary	4. Tertiary	4. Tertiary	3. Unemployed	3. Unemployed	2. Informal employment	2. Informal employment	1. Rural	1. Rural	2. Between 100,000 and 500,000 shillings	2. Between 100,000 and 500,000 shillings	1. Spouse	1	0	0	0	0		3. >5km	3. >5km	1. Free	1. Free	2. No	1. Yes	1. Yes	1. Yes	1. Yes	1. Yes	1. Yes	2	2. Negative	2. Negative	1. Yes	2. No	2. No	2. No	2. Radio		1. Yes
2022-08-20 08:57:31	2022-08-20 09:05:43	2022-08-20 08:57:00	15	20	2. Married	2. Married	1. Anglican	1. Anglican		2. Primary	2. Primary	2. Primary	2. Primary	3. Unemployed	3. Unemployed	2. Informal employment	2. Informal employment	1. Rural	1. Rural	1. Less than 100,000 shillings	1. Less than 100,000 shillings	1. Spouse 3. Relatives	1	0	1	0	0		3. >5km	3. >5km	1. Free	1. Free	1. Yes	1. Yes	1. Yes	1. Yes	1. Yes	1. Yes	2. No	0	2. Negative	2. Negative	2. No	2. No	2. No	2. No	5. Village health teams/community health volunteers		1. Yes
2022-08-20 09:13:40	2022-08-20 09:22:41	2022-08-20 09:13:00	16	38	2. Married	2. Married	4. Born again	4. Born again		2. Primary	2. Primary	3. Secondary	3. Secondary	3. Unemployed	3. Unemployed	2. Informal employment	2. Informal employment	1. Rural	1. Rural	1. Less than 100,000 shillings	1. Less than 100,000 shillings	1. Spouse 3. Relatives	1	0	1	0	0		3. >5km	3. >5km	1. Free	1. Free	2. No	1. Yes	1. Yes	1. Yes	1. Yes	1. Yes	1. Yes	1	2. Negative	2. Negative	2. No	2. No	2. No	2. No	5. Village health teams/community health volunteers		1. Yes
2022-08-20 09:28:06	2022-08-20 09:34:01	2022-08-20 09:28:00	17	29	2. Married	2. Married	4. Born again	4. Born again		3. Secondary	3. Secondary	3. Secondary	3. Secondary	1. Formal employment	1. Formal employment	2. Informal employment	2. Informal employment	2. Urban	2. Urban	2. Between 100,000 and 500,000 shillings	2. Between 100,000 and 500,000 shillings	1. Spouse	1	0	0	0	0		2. 1-5km	2. 1-5km	1. Free	1. Free	1. Yes	1. Yes	1. Yes	1. Yes	1. Yes	1. Yes	1. Yes	7	2. Negative	2. Negative	2. No	1. Yes	2. No	2. No	1. TV		1. Yes
2022-08-20 09:40:30	2022-08-20 09:46:35	2022-08-20 09:40:00	18	18	2. Married	2. Married	3. Muslim	3. Muslim		3. Secondary	3. Secondary	3. Secondary	3. Secondary	3. Unemployed	3. Unemployed	2. Informal employment	2. Informal employment	1. Rural	1. Rural	1. Less than 100,000 shillings	1. Less than 100,000 shillings	1. Spouse	1	0	0	0	0		3. >5km	3. >5km	1. Free	1. Free	1. Yes	1. Yes	1. Yes	1. Yes	1. Yes	1. Yes	2. No	0	2. Negative	2. Negative	2. No	2. No	2. No	2. No	5. Village health teams/community health volunteers		1. Yes
2022-08-20 09:54:00	2022-08-20 09:59:43	2022-08-20 09:54:00	19	30	2. Married	2. Married	4. Born again	4. Born again		3. Secondary	3. Secondary	2. Primary	2. Primary	2. Informal employment	2. Informal employment	2. Informal employment	2. Informal employment	1. Rural	1. Rural	2. Between 100,000 and 500,000 shillings	2. Between 100,000 and 500,000 shillings	1. Spouse 3. Relatives	1	0	1	0	0		3. >5km	3. >5km	1. Free	1. Free	1. Yes	1. Yes	1. Yes	1. Yes	1. Yes	1. Yes	2. No	0	2. Negative	2. Negative	1. Yes	2. No	2. No	2. No	5. Village health teams/community health volunteers		1. Yes
2022-08-20 10:04:25	2022-08-20 10:11:25	2022-08-20 10:04:00	20	25	2. Married	2. Married	1. Anglican	1. Anglican		2. Primary	2. Primary	3. Secondary	3. Secondary	3. Unemployed	3. Unemployed	2. Informal employment	2. Informal employment	1. Rural	1. Rural	1. Less than 100,000 shillings	1. Less than 100,000 shillings	1. Spouse 3. Relatives	1	0	1	0	0		2. 1-5km	2. 1-5km	1. Free	1. Free	1. Yes	1. Yes	1. Yes	1. Yes	1. Yes	1. Yes	2. No	0	2. Negative	2. Negative	1. Yes	2. No	2. No	2. No	2. Radio		1. Yes
2022-08-20 10:28:36	2022-08-20 10:32:08	2022-08-20 10:28:00	21	26	2. Married	2. Married	2. Catholic	2. Catholic		4. Tertiary	4. Tertiary	4. Tertiary	4. Tertiary	1. Formal employment	1. Formal employment	1. Formal employment	1. Formal employment	2. Urban	2. Urban	2. Between 100,000 and 500,000 shillings	2. Between 100,000 and 500,000 shillings	1. Spouse	1	0	0	0	0		2. 1-5km	2. 1-5km	1. Free	1. Free	1. Yes	1. Yes	1. Yes	1. Yes	1. Yes	1. Yes	1. Yes	3	2. Negative	2. Negative	1. Yes	1. Yes	1. Yes	1. Yes	1. TV		1. Yes
2022-08-20 08:30:08	2022-08-20 08:35:59	2022-08-20 08:30:00	1	27	2. Married	2. Married	1. Anglican	1. Anglican		3. Secondary	3. Secondary	3. Secondary	3. Secondary	2. Informal employment	2. Informal employment	2. Informal employment	2. Informal employment	2. Urban	2. Urban	1. Less than 100,000 shillings	1. Less than 100,000 shillings	1. Spouse	1	0	0	0	0		2. 1-5km	2. 1-5km	1. Free	1. Free	1. Yes	1. Yes	1. Yes	1. Yes	1. Yes	1. Yes	2. No	0	2. Negative	2. Negative	1. Yes	1. Yes	2. No	1. Yes	2. Radio		1. Yes
2022-08-20 08:42:15	2022-08-20 08:48:59	2022-08-20 08:42:00	2	20	2. Married	2. Married	3. Muslim	3. Muslim		3. Secondary	3. Secondary	3. Secondary	3. Secondary	3. Unemployed	3. Unemployed	1. Formal employment	1. Formal employment	2. Urban	2. Urban	2. Between 100,000 and 500,000 shillings	2. Between 100,000 and 500,000 shillings	1. Spouse	1	0	0	0	0		1. Less than 1km	1. Less than 1km	1. Free	1. Free	1. Yes	1. Yes	1. Yes	1. Yes	1. Yes	1. Yes	1. Yes	1	2. Negative	2. Negative	2. No	1. Yes	1. Yes	2. No	1. TV		2. No
2022-08-20 08:52:42	2022-08-20 08:57:24	2022-08-20 08:52:00	3	23	2. Married	2. Married	3. Muslim	3. Muslim		2. Primary	2. Primary	2. Primary	2. Primary	2. Informal employment	2. Informal employment	2. Informal employment	2. Informal employment	2. Urban	2. Urban	2. Between 100,000 and 500,000 shillings	2. Between 100,000 and 500,000 shillings	1. Spouse	1	0	0	0	0		2. 1-5km	2. 1-5km	1. Free	1. Free	1. Yes	1. Yes	1. Yes	1. Yes	1. Yes	1. Yes	1. Yes	2	2. Negative	2. Negative	1. Yes	1. Yes	2. No	2. No	2. Radio		2. No
2022-08-20 09:02:43	2022-08-20 09:06:56	2022-08-20 09:02:00	4	28	2. Married	2. Married	1. Anglican	1. Anglican		2. Primary	2. Primary	3. Secondary	3. Secondary	3. Unemployed	3. Unemployed	2. Informal employment	2. Informal employment	2. Urban	2. Urban	1. Less than 100,000 shillings	1. Less than 100,000 shillings	1. Spouse	1	0	0	0	0		1. Less than 1km	1. Less than 1km	1. Free	1. Free	1. Yes	1. Yes	1. Yes	1. Yes	1. Yes	1. Yes	2. No	0	2. Negative	2. Negative	1. Yes	2. No	2. No	2. No	2. Radio		1. Yes
2022-08-20 09:11:26	2022-08-20 09:16:58	2022-08-20 09:11:00	5	22	2. Married	2. Married	5. SDA	5. SDA		2. Primary	2. Primary	3. Secondary	3. Secondary	3. Unemployed	3. Unemployed	2. Informal employment	2. Informal employment	1. Rural	1. Rural	1. Less than 100,000 shillings	1. Less than 100,000 shillings	1. Spouse	1	0	0	0	0		1. Less than 1km	1. Less than 1km	1. Free	1. Free	1. Yes	1. Yes	1. Yes	1. Yes	1. Yes	1. Yes	2. No	0	2. Negative	2. Negative	1. Yes	2. No	2. No	2. No	2. Radio		2. No
2022-08-20 09:22:30	2022-08-20 09:28:00	2022-08-20 09:22:00	6	27	2. Married	2. Married	3. Muslim	3. Muslim		2. Primary	2. Primary	3. Secondary	3. Secondary	2. Informal employment	2. Informal employment	2. Informal employment	2. Informal employment	1. Rural	1. Rural	2. Between 100,000 and 500,000 shillings	2. Between 100,000 and 500,000 shillings	1. Spouse	1	0	0	0	0		3. >5km	3. >5km	1. Free	1. Free	1. Yes	1. Yes	1. Yes	1. Yes	1. Yes	1. Yes	1. Yes	1	2. Negative	2. Negative	1. Yes	2. No	2. No	2. No	2. Radio		1. Yes
2022-08-20 09:29:54	2022-08-20 09:39:45	2022-08-20 09:29:00	7	24	2. Married	2. Married	3. Muslim	3. Muslim		3. Secondary	3. Secondary	3. Secondary	3. Secondary	2. Informal employment	2. Informal employment	2. Informal employment	2. Informal employment	2. Urban	2. Urban	1. Less than 100,000 shillings	1. Less than 100,000 shillings	1. Spouse	1	0	0	0	0		1. Less than 1km	1. Less than 1km	1. Free	1. Free	1. Yes	1. Yes	1. Yes	1. Yes	1. Yes	1. Yes	1. Yes	1	2. Negative	2. Negative	1. Yes	1. Yes	2. No	2. No	1. TV		2. No
2022-08-20 09:47:03	2022-08-20 09:52:36	2022-08-20 09:47:00	8	22	2. Married	2. Married	1. Anglican	1. Anglican		3. Secondary	3. Secondary	3. Secondary	3. Secondary	1. Formal employment	1. Formal employment	1. Formal employment	1. Formal employment	1. Rural	1. Rural	2. Between 100,000 and 500,000 shillings	2. Between 100,000 and 500,000 shillings	1. Spouse	1	0	0	0	0		2. 1-5km	2. 1-5km	1. Free	1. Free	1. Yes	1. Yes	1. Yes	1. Yes	1. Yes	1. Yes	1. Yes	4	2. Negative	2. Negative	2. No	2. No	2. No	2. No	4. Healthcare workers		1. Yes
2022-08-20 09:58:23	2022-08-20 10:04:09	2022-08-20 09:58:00	9	19	2. Married	2. Married	3. Muslim	3. Muslim		2. Primary	2. Primary	3. Secondary	3. Secondary	3. Unemployed	3. Unemployed	2. Informal employment	2. Informal employment	2. Urban	2. Urban	1. Less than 100,000 shillings	1. Less than 100,000 shillings	1. Spouse	1	0	0	0	0		2. 1-5km	2. 1-5km	1. Free	1. Free	1. Yes	1. Yes	1. Yes	1. Yes	1. Yes	1. Yes	1. Yes	6	2. Negative	2. Negative	1. Yes	2. No	1. Yes	2. No	2. Radio		1. Yes
2022-08-20 10:16:34	2022-08-20 10:21:12	2022-08-20 10:16:00	10	24	2. Married	2. Married	3. Muslim	3. Muslim		2. Primary	2. Primary	2. Primary	2. Primary	3. Unemployed	3. Unemployed	2. Informal employment	2. Informal employment	2. Urban	2. Urban	1. Less than 100,000 shillings	1. Less than 100,000 shillings	1. Spouse	1	0	0	0	0		1. Less than 1km	1. Less than 1km	1. Free	1. Free	1. Yes	1. Yes	1. Yes	1. Yes	1. Yes	1. Yes	2. No	0	2. Negative	2. Negative	2. No	1. Yes	1. Yes	2. No	1. TV		1. Yes
2022-08-20 10:24:35	2022-08-20 10:27:39	2022-08-20 10:24:00	11	20	2. Married	2. Married	4. Born again	4. Born again		3. Secondary	3. Secondary	3. Secondary	3. Secondary	2. Informal employment	2. Informal employment	2. Informal employment	2. Informal employment	2. Urban	2. Urban	2. Between 100,000 and 500,000 shillings	2. Between 100,000 and 500,000 shillings	1. Spouse 2. Parents	1	1	0	0	0		1. Less than 1km	1. Less than 1km	1. Free	1. Free	1. Yes	1. Yes	1. Yes	1. Yes	1. Yes	1. Yes	1. Yes	2	2. Negative	2. Negative	1. Yes	1. Yes	1. Yes	1. Yes	8. Internet		1. Yes
2022-08-20 10:28:10	2022-08-20 10:31:40	2022-08-20 10:28:00	12	23	2. Married	2. Married	3. Muslim	3. Muslim		3. Secondary	3. Secondary	3. Secondary	3. Secondary	1. Formal employment	1. Formal employment	1. Formal employment	1. Formal employment	2. Urban	2. Urban	2. Between 100,000 and 500,000 shillings	2. Between 100,000 and 500,000 shillings	1. Spouse	1	0	0	0	0		2. 1-5km	2. 1-5km	2. Affordable	2. Affordable	1. Yes	2. No	2. No	1. Yes	1. Yes	1. Yes	1. Yes	1	2. Negative	2. Negative	1. Yes	1. Yes	1. Yes	1. Yes	8. Internet		1. Yes
2022-08-20 16:39:50	2022-08-20 16:53:37	2022-08-20 16:42:00	130	29	2. Married	2. Married	1. Anglican	1. Anglican		3. Secondary	3. Secondary	4. Tertiary	4. Tertiary	1. Formal employment	1. Formal employment	1. Formal employment	1. Formal employment	1. Rural	1. Rural	3. Above 500,000 shillings	3. Above 500,000 shillings	1. Spouse	1	0	0	0	0		1. Less than 1km	1. Less than 1km	1. Free	1. Free	1. Yes	1. Yes	1. Yes	1. Yes	1. Yes	1. Yes	1. Yes	1	2. Negative	2. Negative	1. Yes	1. Yes	2. No	1. Yes	4. Healthcare workers		1. Yes
2022-08-20 16:57:09	2022-08-20 17:01:48	2022-08-20 16:57:00	131	20	1. Single	1. Single	1. Anglican	1. Anglican		2. Primary	2. Primary	4. Tertiary	4. Tertiary	3. Unemployed	3. Unemployed	1. Formal employment	1. Formal employment	1. Rural	1. Rural	1. Less than 100,000 shillings	1. Less than 100,000 shillings	2. Parents	0	1	0	0	0		2. 1-5km	2. 1-5km	1. Free	1. Free	1. Yes	1. Yes	1. Yes	1. Yes	2. No	2. No	2. No	0	2. Negative	2. Negative	1. Yes	2. No	2. No	2. No	4. Healthcare workers		1. Yes
2022-08-20 18:44:46	2022-08-20 18:46:55	2022-08-20 18:44:00	133	28	2. Married	2. Married	4. Born again	4. Born again		4. Tertiary	4. Tertiary	4. Tertiary	4. Tertiary	1. Formal employment	1. Formal employment	1. Formal employment	1. Formal employment	2. Urban	2. Urban	3. Above 500,000 shillings	3. Above 500,000 shillings	1. Spouse	1	0	0	0	0		1. Less than 1km	1. Less than 1km	2. Affordable	2. Affordable	1. Yes	1. Yes	1. Yes	1. Yes	1. Yes	1. Yes	1. Yes	2	2. Negative	2. Negative	1. Yes	1. Yes	1. Yes	1. Yes	4. Healthcare workers		1. Yes
2022-08-20 18:46:59	2022-08-20 18:49:07	2022-08-20 18:46:00	134	20	1. Single	1. Single	1. Anglican	1. Anglican		3. Secondary	3. Secondary	2. Primary	2. Primary	3. Unemployed	3. Unemployed	3. Unemployed	3. Unemployed	2. Urban	2. Urban	2. Between 100,000 and 500,000 shillings	2. Between 100,000 and 500,000 shillings	2. Parents	0	1	0	0	0		2. 1-5km	2. 1-5km	1. Free	1. Free	1. Yes	1. Yes	2. No	2. No	2. No	1. Yes	2. No	0	2. Negative	2. Negative	2. No	1. Yes	2. No	1. Yes	4. Healthcare workers		1. Yes
2022-08-20 17:22:31	2022-08-20 17:31:12	2022-08-20 17:22:00	63	21	2. Married	2. Married	3. Muslim	3. Muslim		3. Secondary	3. Secondary	3. Secondary	3. Secondary	3. Unemployed	3. Unemployed	3. Unemployed	3. Unemployed	2. Urban	2. Urban	1. Less than 100,000 shillings	1. Less than 100,000 shillings	1. Spouse	1	0	0	0	0		2. 1-5km	2. 1-5km	1. Free	1. Free	2. No	1. Yes	1. Yes	1. Yes	1. Yes	1. Yes	1. Yes	1	2. Negative	2. Negative	1. Yes	1. Yes	2. No	2. No	4. Healthcare workers		1. Yes
2022-08-20 17:33:14	2022-08-20 17:40:29	2022-08-20 17:33:00	64	24	2. Married	2. Married	3. Muslim	3. Muslim		2. Primary	2. Primary	2. Primary	2. Primary	3. Unemployed	3. Unemployed	3. Unemployed	3. Unemployed	1. Rural	1. Rural	2. Between 100,000 and 500,000 shillings	2. Between 100,000 and 500,000 shillings	1. Spouse	1	0	0	0	0		3. >5km	3. >5km	1. Free	1. Free	1. Yes	1. Yes	1. Yes	1. Yes	1. Yes	1. Yes	2. No	0	2. Negative	2. Negative	1. Yes	1. Yes	1. Yes	2. No	4. Healthcare workers		2. No
2022-08-20 17:52:38	2022-08-20 18:18:08	2022-08-20 17:52:00	65	18	2. Married	2. Married	2. Catholic	2. Catholic		2. Primary	2. Primary	3. Secondary	3. Secondary	3. Unemployed	3. Unemployed	2. Informal employment	2. Informal employment	2. Urban	2. Urban	2. Between 100,000 and 500,000 shillings	2. Between 100,000 and 500,000 shillings	1. Spouse	1	0	0	0	0		2. 1-5km	2. 1-5km	1. Free	1. Free	2. No	1. Yes	1. Yes	1. Yes	1. Yes	1. Yes	1. Yes	1	2. Negative	2. Negative	1. Yes	1. Yes	2. No	2. No	4. Healthcare workers		1. Yes
2022-08-20 18:21:43	2022-08-20 18:28:13	2022-08-20 18:21:00	66	25	2. Married	2. Married	4. Born again	4. Born again		3. Secondary	3. Secondary	3. Secondary	3. Secondary	1. Formal employment	1. Formal employment	1. Formal employment	1. Formal employment	2. Urban	2. Urban	3. Above 500,000 shillings	3. Above 500,000 shillings	1. Spouse	1	0	0	0	0		1. Less than 1km	1. Less than 1km	1. Free	1. Free	1. Yes	1. Yes	1. Yes	1. Yes	1. Yes	1. Yes	1. Yes	1	2. Negative	2. Negative	2. No	1. Yes	1. Yes	1. Yes	4. Healthcare workers		1. Yes
2022-08-20 18:40:40	2022-08-20 18:53:31	2022-08-20 18:40:00	67	34	2. Married	2. Married	1. Anglican	1. Anglican		3. Secondary	3. Secondary	3. Secondary	3. Secondary	1. Formal employment	1. Formal employment	3. Unemployed	3. Unemployed	2. Urban	2. Urban	2. Between 100,000 and 500,000 shillings	2. Between 100,000 and 500,000 shillings	1. Spouse	1	0	0	0	0		2. 1-5km	2. 1-5km	1. Free	1. Free	1. Yes	1. Yes	1. Yes	1. Yes	1. Yes	1. Yes	1. Yes	1	2. Negative	2. Negative	1. Yes	1. Yes	2. No	2. No	4. Healthcare workers		1. Yes
2022-08-20 18:55:21	2022-08-20 19:06:23	2022-08-20 18:55:00	68	39	2. Married	2. Married	1. Anglican	1. Anglican		2. Primary	2. Primary	2. Primary	2. Primary	3. Unemployed	3. Unemployed	3. Unemployed	3. Unemployed	1. Rural	1. Rural	1. Less than 100,000 shillings	1. Less than 100,000 shillings	1. Spouse	1	0	0	0	0		2. 1-5km	2. 1-5km	1. Free	1. Free	1. Yes	1. Yes	1. Yes	1. Yes	1. Yes	1. Yes	1. Yes	1	2. Negative	2. Negative	2. No	1. Yes	2. No	2. No	4. Healthcare workers		1. Yes
2022-08-20 19:08:11	2022-08-20 19:12:33	2022-08-20 19:08:00	69	39	2. Married	2. Married	4. Born again	4. Born again		3. Secondary	3. Secondary	3. Secondary	3. Secondary	2. Informal employment	2. Informal employment	2. Informal employment	2. Informal employment	2. Urban	2. Urban	2. Between 100,000 and 500,000 shillings	2. Between 100,000 and 500,000 shillings	1. Spouse	1	0	0	0	0		2. 1-5km	2. 1-5km	1. Free	1. Free	1. Yes	1. Yes	1. Yes	1. Yes	1. Yes	1. Yes	1. Yes	1	2. Negative	2. Negative	1. Yes	1. Yes	2. No	2. No	2. Radio		2. No
2022-08-20 19:13:37	2022-08-20 19:17:32	2022-08-20 19:13:00	70	20	2. Married	2. Married	2. Catholic	2. Catholic		3. Secondary	3. Secondary	3. Secondary	3. Secondary	1. Formal employment	1. Formal employment	1. Formal employment	1. Formal employment	2. Urban	2. Urban	3. Above 500,000 shillings	3. Above 500,000 shillings	1. Spouse	1	0	0	0	0		2. 1-5km	2. 1-5km	1. Free	1. Free	1. Yes	1. Yes	1. Yes	1. Yes	1. Yes	1. Yes	1. Yes	2	2. Negative	2. Negative	1. Yes	1. Yes	2. No	2. No	7. Peers or neighbors		2. No
2022-08-20 19:18:30	2022-08-20 19:22:32	2022-08-20 19:18:00	71	23	2. Married	2. Married	2. Catholic	2. Catholic		2. Primary	2. Primary	2. Primary	2. Primary	3. Unemployed	3. Unemployed	2. Informal employment	2. Informal employment	1. Rural	1. Rural	3. Above 500,000 shillings	3. Above 500,000 shillings	1. Spouse	1	0	0	0	0		3. >5km	3. >5km	1. Free	1. Free	1. Yes	1. Yes	1. Yes	1. Yes	1. Yes	1. Yes	1. Yes	7	2. Negative	2. Negative	1. Yes	1. Yes	2. No	2. No	4. Healthcare workers		1. Yes
2022-08-21 11:04:28	2022-08-21 11:17:58	2022-08-21 11:04:00	72	24	2. Married	2. Married	2. Catholic	2. Catholic		3. Secondary	3. Secondary	3. Secondary	3. Secondary	2. Informal employment	2. Informal employment	1. Formal employment	1. Formal employment	2. Urban	2. Urban	2. Between 100,000 and 500,000 shillings	2. Between 100,000 and 500,000 shillings	1. Spouse	1	0	0	0	0		3. >5km	3. >5km	2. Affordable	2. Affordable	1. Yes	1. Yes	1. Yes	1. Yes	1. Yes	1. Yes	2. No	0	2. Negative	2. Negative	1. Yes	1. Yes	2. No	1. Yes	1. TV		2. No
2022-08-21 11:34:47	2022-08-21 11:44:17	2022-08-21 11:34:00	73	18	2. Married	2. Married	3. Muslim	3. Muslim		2. Primary	2. Primary	2. Primary	2. Primary	3. Unemployed	3. Unemployed	2. Informal employment	2. Informal employment	1. Rural	1. Rural	1. Less than 100,000 shillings	1. Less than 100,000 shillings	3. Relatives 1. Spouse	1	0	1	0	0		3. >5km	3. >5km	1. Free	1. Free	1. Yes	1. Yes	1. Yes	1. Yes	1. Yes	1. Yes	1. Yes	3	2. Negative	2. Negative	2. No	2. No	2. No	2. No	6. Family		2. No
2022-08-21 11:45:42	2022-08-21 11:52:09	2022-08-21 11:45:00	74	21	2. Married	2. Married	2. Catholic	2. Catholic		3. Secondary	3. Secondary	3. Secondary	3. Secondary	2. Informal employment	2. Informal employment	3. Unemployed	3. Unemployed	2. Urban	2. Urban	2. Between 100,000 and 500,000 shillings	2. Between 100,000 and 500,000 shillings	1. Spouse	1	0	0	0	0		2. 1-5km	2. 1-5km	1. Free	1. Free	1. Yes	1. Yes	1. Yes	1. Yes	1. Yes	1. Yes	1. Yes	1	2. Negative	2. Negative	1. Yes	1. Yes	2. No	1. Yes	4. Healthcare workers		1. Yes
2022-08-21 11:58:38	2022-08-21 12:15:26	2022-08-21 11:58:00	75	19	2. Married	2. Married	4. Born again	4. Born again		2. Primary	2. Primary	3. Secondary	3. Secondary	2. Informal employment	2. Informal employment	2. Informal employment	2. Informal employment	1. Rural	1. Rural	1. Less than 100,000 shillings	1. Less than 100,000 shillings	1. Spouse	1	0	0	0	0		3. >5km	3. >5km	1. Free	1. Free	1. Yes	1. Yes	1. Yes	1. Yes	1. Yes	1. Yes	1. Yes	4	2. Negative	2. Negative	1. Yes	2. No	2. No	2. No	4. Healthcare workers		2. No
2022-08-21 12:19:46	2022-08-21 12:30:23	2022-08-21 12:19:00	76	18	2. Married	2. Married	3. Muslim	3. Muslim		2. Primary	2. Primary	2. Primary	2. Primary	2. Informal employment	2. Informal employment	2. Informal employment	2. Informal employment	2. Urban	2. Urban	2. Between 100,000 and 500,000 shillings	2. Between 100,000 and 500,000 shillings	3. Relatives 1. Spouse	1	0	1	0	0		2. 1-5km	2. 1-5km	1. Free	1. Free	1. Yes	2. No	1. Yes	1. Yes	1. Yes	1. Yes	2. No	0	2. Negative	2. Negative	1. Yes	2. No	2. No	2. No	4. Healthcare workers		2. No
2022-08-21 12:56:29	2022-08-21 13:06:47	2022-08-21 12:56:00	77	24	2. Married	2. Married	3. Muslim	3. Muslim		3. Secondary	3. Secondary	3. Secondary	3. Secondary	2. Informal employment	2. Informal employment	2. Informal employment	2. Informal employment	2. Urban	2. Urban	2. Between 100,000 and 500,000 shillings	2. Between 100,000 and 500,000 shillings	1. Spouse 3. Relatives	1	0	1	0	0		2. 1-5km	2. 1-5km	1. Free	1. Free	1. Yes	1. Yes	1. Yes	1. Yes	1. Yes	1. Yes	2. No	0	2. Negative	2. Negative	1. Yes	1. Yes	2. No	2. No	2. Radio		1. Yes
2022-08-21 13:51:30	2022-08-21 13:59:33	2022-08-21 13:51:00	78	34	4. Cohabiting	4. Cohabiting	1. Anglican	1. Anglican		3. Secondary	3. Secondary	3. Secondary	3. Secondary	2. Informal employment	2. Informal employment	2. Informal employment	2. Informal employment	2. Urban	2. Urban	2. Between 100,000 and 500,000 shillings	2. Between 100,000 and 500,000 shillings	5. Others	0	0	0	0	1	Alone	3. >5km	3. >5km	2. Affordable	2. Affordable	1. Yes	1. Yes	1. Yes	1. Yes	1. Yes	1. Yes	2. No	0	2. Negative	2. Negative	1. Yes	2. No	2. No	2. No	4. Healthcare workers		2. No
2022-08-21 08:28:25	2022-08-21 08:31:39	2022-08-21 08:28:00	22	21	2. Married	2. Married	1. Anglican	1. Anglican		2. Primary	2. Primary	3. Secondary	3. Secondary	2. Informal employment	2. Informal employment	2. Informal employment	2. Informal employment	1. Rural	1. Rural	1. Less than 100,000 shillings	1. Less than 100,000 shillings	1. Spouse	1	0	0	0	0		3. >5km	3. >5km	1. Free	1. Free	1. Yes	1. Yes	1. Yes	1. Yes	1. Yes	1. Yes	1. Yes	1	2. Negative	2. Negative	1. Yes	2. No	2. No	2. No	2. Radio		1. Yes
2022-08-21 08:32:29	2022-08-21 08:36:42	2022-08-21 08:32:00	23	26	2. Married	2. Married	2. Catholic	2. Catholic		3. Secondary	3. Secondary	3. Secondary	3. Secondary	2. Informal employment	2. Informal employment	2. Informal employment	2. Informal employment	1. Rural	1. Rural	2. Between 100,000 and 500,000 shillings	2. Between 100,000 and 500,000 shillings	1. Spouse 3. Relatives	1	0	1	0	0		3. >5km	3. >5km	1. Free	1. Free	2. No	1. Yes	1. Yes	1. Yes	1. Yes	1. Yes	1. Yes	3	2. Negative	2. Negative	1. Yes	2. No	2. No	2. No	2. Radio		1. Yes
2022-08-21 08:37:12	2022-08-21 08:43:41	2022-08-21 08:37:00	24	27	2. Married	2. Married	3. Muslim	3. Muslim		2. Primary	2. Primary	3. Secondary	3. Secondary	3. Unemployed	3. Unemployed	2. Informal employment	2. Informal employment	1. Rural	1. Rural	2. Between 100,000 and 500,000 shillings	2. Between 100,000 and 500,000 shillings	1. Spouse 3. Relatives	1	0	1	0	0		3. >5km	3. >5km	1. Free	1. Free	2. No	1. Yes	1. Yes	1. Yes	1. Yes	1. Yes	1. Yes	1	2. Negative	2. Negative	1. Yes	2. No	2. No	2. No	5. Village health teams/community health volunteers		1. Yes
2022-08-21 08:46:03	2022-08-21 08:50:53	2022-08-21 08:46:00	25	31	2. Married	2. Married	1. Anglican	1. Anglican		2. Primary	2. Primary	2. Primary	2. Primary	2. Informal employment	2. Informal employment	2. Informal employment	2. Informal employment	1. Rural	1. Rural	1. Less than 100,000 shillings	1. Less than 100,000 shillings	1. Spouse 3. Relatives	1	0	1	0	0		2. 1-5km	2. 1-5km	1. Free	1. Free	1. Yes	1. Yes	1. Yes	1. Yes	1. Yes	1. Yes	2. No	0	2. Negative	2. Negative	1. Yes	2. No	2. No	2. No	2. Radio		1. Yes
2022-08-21 08:52:40	2022-08-21 08:57:10	2022-08-21 08:52:00	26	21	2. Married	2. Married	2. Catholic	2. Catholic		2. Primary	2. Primary	2. Primary	2. Primary	2. Informal employment	2. Informal employment	2. Informal employment	2. Informal employment	1. Rural	1. Rural	1. Less than 100,000 shillings	1. Less than 100,000 shillings	1. Spouse 3. Relatives	1	0	1	0	0		2. 1-5km	2. 1-5km	1. Free	1. Free	1. Yes	1. Yes	1. Yes	1. Yes	1. Yes	1. Yes	1. Yes	2	2. Negative	2. Negative	1. Yes	2. No	2. No	2. No	2. Radio		1. Yes
2022-08-21 08:59:32	2022-08-21 09:04:37	2022-08-21 08:59:00	27	33	2. Married	2. Married	3. Muslim	3. Muslim		2. Primary	2. Primary	2. Primary	2. Primary	2. Informal employment	2. Informal employment	2. Informal employment	2. Informal employment	1. Rural	1. Rural	1. Less than 100,000 shillings	1. Less than 100,000 shillings	1. Spouse 3. Relatives	1	0	1	0	0		3. >5km	3. >5km	1. Free	1. Free	1. Yes	1. Yes	1. Yes	1. Yes	1. Yes	1. Yes	1. Yes	1	2. Negative	2. Negative	1. Yes	2. No	2. No	2. No	2. Radio		1. Yes
2022-08-21 09:07:54	2022-08-21 09:18:15	2022-08-21 09:07:00	28	40	2. Married	2. Married	3. Muslim	3. Muslim		1. None	1. None	2. Primary	2. Primary	3. Unemployed	3. Unemployed	3. Unemployed	3. Unemployed	1. Rural	1. Rural	1. Less than 100,000 shillings	1. Less than 100,000 shillings	1. Spouse	1	0	0	0	0		3. >5km	3. >5km	1. Free	1. Free	1. Yes	1. Yes	1. Yes	1. Yes	1. Yes	1. Yes	1. Yes	2	2. Negative	2. Negative	1. Yes	2. No	2. No	2. No	2. Radio		1. Yes
2022-08-21 09:45:27	2022-08-21 09:49:34	2022-08-21 09:45:00	29	20	2. Married	2. Married	3. Muslim	3. Muslim		2. Primary	2. Primary	2. Primary	2. Primary	2. Informal employment	2. Informal employment	2. Informal employment	2. Informal employment	1. Rural	1. Rural	1. Less than 100,000 shillings	1. Less than 100,000 shillings	1. Spouse	1	0	0	0	0		3. >5km	3. >5km	1. Free	1. Free	1. Yes	1. Yes	1. Yes	1. Yes	1. Yes	1. Yes	1. Yes	2	2. Negative	2. Negative	1. Yes	2. No	2. No	2. No	2. Radio		1. Yes
2022-08-21 09:52:57	2022-08-21 09:56:32	2022-08-21 09:52:00	30	36	2. Married	2. Married	4. Born again	4. Born again		3. Secondary	3. Secondary	3. Secondary	3. Secondary	2. Informal employment	2. Informal employment	1. Formal employment	1. Formal employment	2. Urban	2. Urban	2. Between 100,000 and 500,000 shillings	2. Between 100,000 and 500,000 shillings	1. Spouse 3. Relatives	1	0	1	0	0		2. 1-5km	2. 1-5km	1. Free	1. Free	1. Yes	1. Yes	1. Yes	1. Yes	1. Yes	1. Yes	1. Yes	1	2. Negative	2. Negative	1. Yes	1. Yes	1. Yes	1. Yes	1. TV		1. Yes
2022-08-21 09:58:59	2022-08-21 10:03:04	2022-08-21 09:58:00	31	31	2. Married	2. Married	2. Catholic	2. Catholic		4. Tertiary	4. Tertiary	4. Tertiary	4. Tertiary	1. Formal employment	1. Formal employment	1. Formal employment	1. Formal employment	2. Urban	2. Urban	2. Between 100,000 and 500,000 shillings	2. Between 100,000 and 500,000 shillings	1. Spouse	1	0	0	0	0		2. 1-5km	2. 1-5km	1. Free	1. Free	1. Yes	1. Yes	2. No	1. Yes	1. Yes	1. Yes	1. Yes	1	2. Negative	2. Negative	1. Yes	1. Yes	2. No	1. Yes	1. TV		1. Yes
2022-08-21 07:52:05	2022-08-21 07:58:51	2022-08-21 07:52:00	1	25	2. Married	2. Married	4. Born again	4. Born again		2. Primary	2. Primary	2. Primary	2. Primary	2. Informal employment	2. Informal employment	2. Informal employment	2. Informal employment	1. Rural	1. Rural	1. Less than 100,000 shillings	1. Less than 100,000 shillings	1. Spouse	1	0	0	0	0		3. >5km	3. >5km	1. Free	1. Free	1. Yes	1. Yes	1. Yes	1. Yes	1. Yes	1. Yes	2. No	0	2. Negative	2. Negative	1. Yes	2. No	2. No	2. No	2. Radio		1. Yes
2022-08-21 08:08:57	2022-08-21 08:14:20	2022-08-21 08:08:00	2	20	2. Married	2. Married	2. Catholic	2. Catholic		3. Secondary	3. Secondary	3. Secondary	3. Secondary	3. Unemployed	3. Unemployed	2. Informal employment	2. Informal employment	2. Urban	2. Urban	2. Between 100,000 and 500,000 shillings	2. Between 100,000 and 500,000 shillings	1. Spouse	1	0	0	0	0		1. Less than 1km	1. Less than 1km	1. Free	1. Free	1. Yes	1. Yes	1. Yes	1. Yes	1. Yes	1. Yes	1. Yes	1	2. Negative	2. Negative	2. No	1. Yes	2. No	1. Yes	1. TV		2. No
2022-08-21 08:18:34	2022-08-21 08:23:47	2022-08-21 08:18:00	3	32	2. Married	2. Married	3. Muslim	3. Muslim		3. Secondary	3. Secondary	3. Secondary	3. Secondary	3. Unemployed	3. Unemployed	2. Informal employment	2. Informal employment	1. Rural	1. Rural	2. Between 100,000 and 500,000 shillings	2. Between 100,000 and 500,000 shillings	1. Spouse	1	0	0	0	0		3. >5km	3. >5km	2. Affordable	2. Affordable	1. Yes	1. Yes	1. Yes	1. Yes	1. Yes	1. Yes	1. Yes	1	2. Negative	2. Negative	1. Yes	2. No	2. No	2. No	4. Healthcare workers		2. No
2022-08-21 08:33:52	2022-08-21 08:40:08	2022-08-21 08:33:00	4	22	2. Married	2. Married	4. Born again	4. Born again		3. Secondary	3. Secondary	3. Secondary	3. Secondary	3. Unemployed	3. Unemployed	2. Informal employment	2. Informal employment	2. Urban	2. Urban	2. Between 100,000 and 500,000 shillings	2. Between 100,000 and 500,000 shillings	1. Spouse	1	0	0	0	0		1. Less than 1km	1. Less than 1km	1. Free	1. Free	1. Yes	1. Yes	1. Yes	1. Yes	1. Yes	1. Yes	2. No	0	2. Negative	2. Negative	1. Yes	1. Yes	2. No	1. Yes	2. Radio		2. No
2022-08-21 08:44:31	2022-08-21 08:47:51	2022-08-21 08:44:00	5	21	2. Married	2. Married	3. Muslim	3. Muslim		3. Secondary	3. Secondary	3. Secondary	3. Secondary	3. Unemployed	3. Unemployed	2. Informal employment	2. Informal employment	2. Urban	2. Urban	2. Between 100,000 and 500,000 shillings	2. Between 100,000 and 500,000 shillings	1. Spouse	1	0	0	0	0		1. Less than 1km	1. Less than 1km	1. Free	1. Free	1. Yes	1. Yes	1. Yes	1. Yes	1. Yes	1. Yes	1. Yes	2	2. Negative	2. Negative	1. Yes	1. Yes	2. No	1. Yes	1. TV		2. No
2022-08-21 08:53:31	2022-08-21 08:57:26	2022-08-21 08:53:00	6	23	2. Married	2. Married	1. Anglican	1. Anglican		3. Secondary	3. Secondary	3. Secondary	3. Secondary	2. Informal employment	2. Informal employment	2. Informal employment	2. Informal employment	2. Urban	2. Urban	2. Between 100,000 and 500,000 shillings	2. Between 100,000 and 500,000 shillings	1. Spouse	1	0	0	0	0		2. 1-5km	2. 1-5km	1. Free	1. Free	1. Yes	1. Yes	1. Yes	1. Yes	1. Yes	1. Yes	1. Yes	1	2. Negative	2. Negative	1. Yes	1. Yes	2. No	1. Yes	8. Internet		2. No
2022-08-21 09:01:07	2022-08-21 09:13:16	2022-08-21 09:01:00	7	26	2. Married	2. Married	1. Anglican	1. Anglican		4. Tertiary	4. Tertiary	3. Secondary	3. Secondary	3. Unemployed	3. Unemployed	2. Informal employment	2. Informal employment	1. Rural	1. Rural	2. Between 100,000 and 500,000 shillings	2. Between 100,000 and 500,000 shillings	1. Spouse	1	0	0	0	0		3. >5km	3. >5km	1. Free	1. Free	1. Yes	1. Yes	1. Yes	1. Yes	1. Yes	1. Yes	1. Yes	2	2. Negative	2. Negative	1. Yes	2. No	2. No	1. Yes	8. Internet		1. Yes
2022-08-21 09:25:28	2022-08-21 09:32:49	2022-08-21 09:25:00	8	16	4. Cohabiting	4. Cohabiting	3. Muslim	3. Muslim		2. Primary	2. Primary	3. Secondary	3. Secondary	3. Unemployed	3. Unemployed	2. Informal employment	2. Informal employment	2. Urban	2. Urban	2. Between 100,000 and 500,000 shillings	2. Between 100,000 and 500,000 shillings	1. Spouse 2. Parents 3. Relatives	1	1	1	0	0		3. >5km	3. >5km	1. Free	1. Free	1. Yes	1. Yes	1. Yes	1. Yes	1. Yes	1. Yes	2. No	0	2. Negative	2. Negative	1. Yes	1. Yes	2. No	2. No	2. Radio		1. Yes
2022-08-21 09:43:27	2022-08-21 09:47:42	2022-08-21 09:43:00	9	26	2. Married	2. Married	4. Born again	4. Born again		2. Primary	2. Primary	3. Secondary	3. Secondary	3. Unemployed	3. Unemployed	2. Informal employment	2. Informal employment	1. Rural	1. Rural	1. Less than 100,000 shillings	1. Less than 100,000 shillings	1. Spouse	1	0	0	0	0		2. 1-5km	2. 1-5km	1. Free	1. Free	1. Yes	1. Yes	1. Yes	1. Yes	1. Yes	1. Yes	2. No	0	2. Negative	2. Negative	1. Yes	2. No	2. No	2. No	2. Radio		1. Yes
2022-08-21 09:54:25	2022-08-21 09:57:48	2022-08-21 09:54:00	10	21	2. Married	2. Married	3. Muslim	3. Muslim		3. Secondary	3. Secondary	3. Secondary	3. Secondary	2. Informal employment	2. Informal employment	2. Informal employment	2. Informal employment	2. Urban	2. Urban	2. Between 100,000 and 500,000 shillings	2. Between 100,000 and 500,000 shillings	1. Spouse	1	0	0	0	0		1. Less than 1km	1. Less than 1km	1. Free	1. Free	1. Yes	1. Yes	2. No	1. Yes	1. Yes	1. Yes	1. Yes	1	2. Negative	2. Negative	1. Yes	1. Yes	1. Yes	1. Yes	1. TV		1. Yes
2022-08-21 16:44:09	2022-08-21 16:49:46	2022-08-21 16:44:00	132	29	3. Divorced	3. Divorced	1. Anglican	1. Anglican		3. Secondary	3. Secondary	4. Tertiary	4. Tertiary	1. Formal employment	1. Formal employment	1. Formal employment	1. Formal employment	2. Urban	2. Urban	3. Above 500,000 shillings	3. Above 500,000 shillings	2. Parents	0	1	0	0	0		3. >5km	3. >5km	1. Free	1. Free	2. No	2. No	2. No	2. No	2. No	1. Yes	2. No	0	2. Negative	2. Negative	1. Yes	1. Yes	1. Yes	1. Yes	4. Healthcare workers		1. Yes
2022-08-21 18:21:19	2022-08-21 18:46:00	2022-08-21 18:21:00	135	20	2. Married	2. Married	1. Anglican	1. Anglican		2. Primary	2. Primary	4. Tertiary	4. Tertiary	3. Unemployed	3. Unemployed	1. Formal employment	1. Formal employment	2. Urban	2. Urban	2. Between 100,000 and 500,000 shillings	2. Between 100,000 and 500,000 shillings	1. Spouse	1	0	0	0	0		2. 1-5km	2. 1-5km	1. Free	1. Free	1. Yes	1. Yes	1. Yes	1. Yes	1. Yes	1. Yes	1. Yes	2	1. Positive	1. Positive	1. Yes	1. Yes	2. No	1. Yes	4. Healthcare workers		1. Yes
2022-08-21 18:54:21	2022-08-21 18:57:27	2022-08-21 18:54:00	136	36	2. Married	2. Married	3. Muslim	3. Muslim		3. Secondary	3. Secondary	1. None	1. None	2. Informal employment	2. Informal employment	3. Unemployed	3. Unemployed	1. Rural	1. Rural	2. Between 100,000 and 500,000 shillings	2. Between 100,000 and 500,000 shillings	1. Spouse	1	0	0	0	0		1. Less than 1km	1. Less than 1km	1. Free	1. Free	1. Yes	1. Yes	1. Yes	1. Yes	1. Yes	1. Yes	2. No	0	2. Negative	2. Negative	1. Yes	1. Yes	2. No	2. No	4. Healthcare workers		1. Yes
2022-08-21 18:57:33	2022-08-21 19:08:24	2022-08-21 18:57:00	137	41	2. Married	2. Married	2. Catholic	2. Catholic		4. Tertiary	4. Tertiary	4. Tertiary	4. Tertiary	1. Formal employment	1. Formal employment	1. Formal employment	1. Formal employment	2. Urban	2. Urban	3. Above 500,000 shillings	3. Above 500,000 shillings	1. Spouse	1	0	0	0	0		1. Less than 1km	1. Less than 1km	2. Affordable	2. Affordable	1. Yes	1. Yes	1. Yes	1. Yes	1. Yes	1. Yes	1. Yes	3	2. Negative	2. Negative	1. Yes	1. Yes	1. Yes	1. Yes	4. Healthcare workers		1. Yes
2022-08-21 19:08:32	2022-08-21 19:17:01	2022-08-21 19:08:00	138	30	2. Married	2. Married	3. Muslim	3. Muslim		3. Secondary	3. Secondary	3. Secondary	3. Secondary	2. Informal employment	2. Informal employment	2. Informal employment	2. Informal employment	2. Urban	2. Urban	2. Between 100,000 and 500,000 shillings	2. Between 100,000 and 500,000 shillings	1. Spouse	1	0	0	0	0		2. 1-5km	2. 1-5km	1. Free	1. Free	1. Yes	1. Yes	2. No	2. No	2. No	2. No	2. No	0	2. Negative	2. Negative	1. Yes	1. Yes	2. No	2. No	4. Healthcare workers		1. Yes
2022-08-21 19:17:06	2022-08-21 19:19:34	2022-08-21 19:17:00	139	19	1. Single	1. Single	3. Muslim	3. Muslim		3. Secondary	3. Secondary	4. Tertiary	4. Tertiary	2. Informal employment	2. Informal employment	1. Formal employment	1. Formal employment	1. Rural	1. Rural	1. Less than 100,000 shillings	1. Less than 100,000 shillings	2. Parents	0	1	0	0	0		3. >5km	3. >5km	1. Free	1. Free	1. Yes	1. Yes	1. Yes	1. Yes	1. Yes	1. Yes	2. No	0	2. Negative	2. Negative	1. Yes	1. Yes	2. No	2. No	4. Healthcare workers		1. Yes
2022-08-22 07:59:40	2022-08-22 08:03:05	2022-08-22 07:59:00	32	19	2. Married	2. Married	1. Anglican	1. Anglican		2. Primary	2. Primary	3. Secondary	3. Secondary	3. Unemployed	3. Unemployed	2. Informal employment	2. Informal employment	1. Rural	1. Rural	1. Less than 100,000 shillings	1. Less than 100,000 shillings	1. Spouse	1	0	0	0	0		3. >5km	3. >5km	1. Free	1. Free	1. Yes	1. Yes	1. Yes	1. Yes	1. Yes	1. Yes	1. Yes	2	2. Negative	2. Negative	1. Yes	2. No	2. No	2. No	2. Radio		1. Yes
2022-08-22 08:04:08	2022-08-22 08:08:38	2022-08-22 08:04:00	33	32	2. Married	2. Married	3. Muslim	3. Muslim		3. Secondary	3. Secondary	3. Secondary	3. Secondary	2. Informal employment	2. Informal employment	2. Informal employment	2. Informal employment	1. Rural	1. Rural	2. Between 100,000 and 500,000 shillings	2. Between 100,000 and 500,000 shillings	1. Spouse	1	0	0	0	0		3. >5km	3. >5km	1. Free	1. Free	2. No	1. Yes	1. Yes	1. Yes	1. Yes	1. Yes	1. Yes	1	2. Negative	2. Negative	1. Yes	1. Yes	2. No	2. No	1. TV		1. Yes
2022-08-22 08:11:17	2022-08-22 08:14:52	2022-08-22 08:11:00	34	18	2. Married	2. Married	2. Catholic	2. Catholic		2. Primary	2. Primary	2. Primary	2. Primary	3. Unemployed	3. Unemployed	2. Informal employment	2. Informal employment	1. Rural	1. Rural	1. Less than 100,000 shillings	1. Less than 100,000 shillings	1. Spouse 3. Relatives	1	0	1	0	0		3. >5km	3. >5km	1. Free	1. Free	1. Yes	1. Yes	1. Yes	1. Yes	1. Yes	1. Yes	1. Yes	2	2. Negative	2. Negative	1. Yes	2. No	2. No	2. No	2. Radio		2. No
2022-08-22 08:17:47	2022-08-22 08:20:58	2022-08-22 08:17:00	35	24	2. Married	2. Married	1. Anglican	1. Anglican		2. Primary	2. Primary	3. Secondary	3. Secondary	3. Unemployed	3. Unemployed	2. Informal employment	2. Informal employment	2. Urban	2. Urban	2. Between 100,000 and 500,000 shillings	2. Between 100,000 and 500,000 shillings	1. Spouse	1	0	0	0	0		1. Less than 1km	1. Less than 1km	1. Free	1. Free	1. Yes	1. Yes	1. Yes	1. Yes	1. Yes	1. Yes	1. Yes	1	2. Negative	2. Negative	1. Yes	1. Yes	2. No	1. Yes	1. TV		1. Yes
2022-08-22 08:25:45	2022-08-22 08:32:40	2022-08-22 08:25:00	38	40	2. Married	2. Married	1. Anglican	1. Anglican		3. Secondary	3. Secondary	3. Secondary	3. Secondary	2. Informal employment	2. Informal employment	2. Informal employment	2. Informal employment	2. Urban	2. Urban	2. Between 100,000 and 500,000 shillings	2. Between 100,000 and 500,000 shillings	1. Spouse 3. Relatives	1	0	1	0	0		1. Less than 1km	1. Less than 1km	1. Free	1. Free	1. Yes	1. Yes	1. Yes	1. Yes	1. Yes	1. Yes	2. No	0	2. Negative	2. Negative	1. Yes	1. Yes	2. No	2. No	1. TV		1. Yes
2022-08-22 08:38:37	2022-08-22 08:43:23	2022-08-22 08:38:00	39	23	2. Married	2. Married	3. Muslim	3. Muslim		3. Secondary	3. Secondary	3. Secondary	3. Secondary	3. Unemployed	3. Unemployed	2. Informal employment	2. Informal employment	2. Urban	2. Urban	2. Between 100,000 and 500,000 shillings	2. Between 100,000 and 500,000 shillings	1. Spouse	1	0	0	0	0		1. Less than 1km	1. Less than 1km	1. Free	1. Free	1. Yes	1. Yes	1. Yes	1. Yes	1. Yes	1. Yes	1. Yes	4	2. Negative	2. Negative	1. Yes	1. Yes	2. No	1. Yes	1. TV		1. Yes
2022-08-22 08:49:14	2022-08-22 08:52:44	2022-08-22 08:49:00	36	37	2. Married	2. Married	3. Muslim	3. Muslim		3. Secondary	3. Secondary	3. Secondary	3. Secondary	2. Informal employment	2. Informal employment	2. Informal employment	2. Informal employment	1. Rural	1. Rural	2. Between 100,000 and 500,000 shillings	2. Between 100,000 and 500,000 shillings	1. Spouse 3. Relatives	1	0	1	0	0		3. >5km	3. >5km	1. Free	1. Free	1. Yes	1. Yes	1. Yes	1. Yes	1. Yes	1. Yes	1. Yes	3	2. Negative	2. Negative	1. Yes	2. No	2. No	1. Yes	2. Radio		1. Yes
2022-08-22 08:53:41	2022-08-22 08:58:38	2022-08-22 08:53:00	37	29	2. Married	2. Married	1. Anglican	1. Anglican		3. Secondary	3. Secondary	3. Secondary	3. Secondary	2. Informal employment	2. Informal employment	2. Informal employment	2. Informal employment	1. Rural	1. Rural	2. Between 100,000 and 500,000 shillings	2. Between 100,000 and 500,000 shillings	1. Spouse 3. Relatives	1	0	1	0	0		3. >5km	3. >5km	1. Free	1. Free	1. Yes	1. Yes	1. Yes	1. Yes	1. Yes	1. Yes	1. Yes	1	2. Negative	2. Negative	1. Yes	2. No	2. No	2. No	2. Radio		1. Yes
2022-08-22 09:01:23	2022-08-22 09:06:19	2022-08-22 09:01:00	40	20	2. Married	2. Married	3. Muslim	3. Muslim		2. Primary	2. Primary	3. Secondary	3. Secondary	3. Unemployed	3. Unemployed	2. Informal employment	2. Informal employment	2. Urban	2. Urban	1. Less than 100,000 shillings	1. Less than 100,000 shillings	1. Spouse	1	0	0	0	0		1. Less than 1km	1. Less than 1km	1. Free	1. Free	1. Yes	1. Yes	1. Yes	1. Yes	1. Yes	1. Yes	2. No	0	2. Negative	2. Negative	1. Yes	1. Yes	2. No	2. No	2. Radio		1. Yes
2022-08-22 09:17:21	2022-08-22 09:26:30	2022-08-22 09:17:00	41	18	1. Single	1. Single	2. Catholic	2. Catholic		2. Primary	2. Primary	3. Secondary	3. Secondary	3. Unemployed	3. Unemployed	3. Unemployed	3. Unemployed	1. Rural	1. Rural	1. Less than 100,000 shillings	1. Less than 100,000 shillings	2. Parents	0	1	0	0	0		3. >5km	3. >5km	1. Free	1. Free	1. Yes	1. Yes	1. Yes	1. Yes	1. Yes	1. Yes	2. No	0	2. Negative	2. Negative	2. No	2. No	2. No	2. No	5. Village health teams/community health volunteers		1. Yes
2022-08-22 09:33:47	2022-08-22 09:39:37	2022-08-22 09:33:00	42	35	2. Married	2. Married	3. Muslim	3. Muslim		2. Primary	2. Primary	3. Secondary	3. Secondary	2. Informal employment	2. Informal employment	2. Informal employment	2. Informal employment	1. Rural	1. Rural	2. Between 100,000 and 500,000 shillings	2. Between 100,000 and 500,000 shillings	1. Spouse 3. Relatives	1	0	1	0	0		3. >5km	3. >5km	1. Free	1. Free	1. Yes	1. Yes	1. Yes	1. Yes	1. Yes	1. Yes	2. No	0	2. Negative	2. Negative	1. Yes	2. No	2. No	2. No	5. Village health teams/community health volunteers		1. Yes
2022-08-22 08:25:37	2022-08-22 08:31:43	2022-08-22 08:25:00	1	25	2. Married	2. Married	3. Muslim	3. Muslim		2. Primary	2. Primary	3. Secondary	3. Secondary	3. Unemployed	3. Unemployed	2. Informal employment	2. Informal employment	2. Urban	2. Urban	1. Less than 100,000 shillings	1. Less than 100,000 shillings	2. Parents	0	1	0	0	0		1. Less than 1km	1. Less than 1km	1. Free	1. Free	1. Yes	1. Yes	1. Yes	1. Yes	1. Yes	1. Yes	2. No	0	2. Negative	2. Negative	2. No	2. No	2. No	2. No	4. Healthcare workers		1. Yes
2022-08-22 08:37:56	2022-08-22 08:40:53	2022-08-22 08:37:00	2	20	2. Married	2. Married	2. Catholic	2. Catholic		3. Secondary	3. Secondary	3. Secondary	3. Secondary	3. Unemployed	3. Unemployed	2. Informal employment	2. Informal employment	2. Urban	2. Urban	1. Less than 100,000 shillings	1. Less than 100,000 shillings	2. Parents	0	1	0	0	0		1. Less than 1km	1. Less than 1km	1. Free	1. Free	2. No	1. Yes	1. Yes	1. Yes	1. Yes	1. Yes	1. Yes	1	2. Negative	2. Negative	1. Yes	1. Yes	1. Yes	1. Yes	1. TV		1. Yes
2022-08-22 08:48:23	2022-08-22 08:53:24	2022-08-22 08:48:00	3	40	2. Married	2. Married	2. Catholic	2. Catholic		3. Secondary	3. Secondary	3. Secondary	3. Secondary	1. Formal employment	1. Formal employment	2. Informal employment	2. Informal employment	2. Urban	2. Urban	2. Between 100,000 and 500,000 shillings	2. Between 100,000 and 500,000 shillings	1. Spouse	1	0	0	0	0		1. Less than 1km	1. Less than 1km	1. Free	1. Free	1. Yes	1. Yes	1. Yes	1. Yes	1. Yes	1. Yes	1. Yes	3	2. Negative	2. Negative	1. Yes	1. Yes	2. No	2. No	1. TV		1. Yes
2022-08-22 09:05:27	2022-08-22 09:12:02	2022-08-22 09:05:00	4	25	2. Married	2. Married	2. Catholic	2. Catholic		4. Tertiary	4. Tertiary	4. Tertiary	4. Tertiary	3. Unemployed	3. Unemployed	2. Informal employment	2. Informal employment	2. Urban	2. Urban	2. Between 100,000 and 500,000 shillings	2. Between 100,000 and 500,000 shillings	1. Spouse	1	0	0	0	0		1. Less than 1km	1. Less than 1km	2. Affordable	2. Affordable	1. Yes	1. Yes	1. Yes	1. Yes	1. Yes	1. Yes	1. Yes	7	2. Negative	2. Negative	2. No	1. Yes	2. No	1. Yes	8. Internet		1. Yes
2022-08-22 09:22:01	2022-08-22 09:28:23	2022-08-22 09:22:00	5	24	2. Married	2. Married	3. Muslim	3. Muslim		2. Primary	2. Primary	3. Secondary	3. Secondary	2. Informal employment	2. Informal employment	1. Formal employment	1. Formal employment	2. Urban	2. Urban	2. Between 100,000 and 500,000 shillings	2. Between 100,000 and 500,000 shillings	1. Spouse	1	0	0	0	0		3. >5km	3. >5km	3. Unaffordable	3. Unaffordable	1. Yes	1. Yes	1. Yes	1. Yes	1. Yes	1. Yes	2. No	0	2. Negative	2. Negative	2. No	1. Yes	2. No	1. Yes	1. TV		2. No
2022-08-22 09:30:43	2022-08-22 09:43:40	2022-08-22 09:30:00	6	21	2. Married	2. Married	1. Anglican	1. Anglican		2. Primary	2. Primary	3. Secondary	3. Secondary	2. Informal employment	2. Informal employment	2. Informal employment	2. Informal employment	2. Urban	2. Urban	2. Between 100,000 and 500,000 shillings	2. Between 100,000 and 500,000 shillings	1. Spouse	1	0	0	0	0		3. >5km	3. >5km	1. Free	1. Free	1. Yes	1. Yes	1. Yes	1. Yes	1. Yes	1. Yes	2. No	0	2. Negative	2. Negative	2. No	1. Yes	2. No	2. No	2. Radio		1. Yes
2022-08-22 09:50:57	2022-08-22 09:53:42	2022-08-22 09:50:00	7	20	2. Married	2. Married	3. Muslim	3. Muslim		3. Secondary	3. Secondary	3. Secondary	3. Secondary	3. Unemployed	3. Unemployed	2. Informal employment	2. Informal employment	2. Urban	2. Urban	2. Between 100,000 and 500,000 shillings	2. Between 100,000 and 500,000 shillings	2. Parents	0	1	0	0	0		1. Less than 1km	1. Less than 1km	1. Free	1. Free	2. No	1. Yes	1. Yes	1. Yes	1. Yes	1. Yes	1. Yes	2	2. Negative	2. Negative	1. Yes	1. Yes	1. Yes	1. Yes	1. TV		1. Yes
2022-08-23 08:24:53	2022-08-23 11:16:37	2022-08-23 09:47:00	91	19	2. Married	2. Married	3. Muslim	3. Muslim		3. Secondary	3. Secondary	4. Tertiary	4. Tertiary	3. Unemployed	3. Unemployed	1. Formal employment	1. Formal employment	2. Urban	2. Urban	2. Between 100,000 and 500,000 shillings	2. Between 100,000 and 500,000 shillings	1. Spouse	1	0	0	0	0		1. Less than 1km	1. Less than 1km	1. Free	1. Free	1. Yes	1. Yes	2. No	1. Yes	1. Yes	1. Yes	2. No	0	2. Negative	2. Negative	1. Yes	1. Yes	2. No	1. Yes	1. TV		1. Yes
2022-08-23 08:33:53	2022-08-23 11:18:00	2022-08-23 09:48:00	92	22	2. Married	2. Married	2. Catholic	2. Catholic		1. None	1. None	2. Primary	2. Primary	3. Unemployed	3. Unemployed	2. Informal employment	2. Informal employment	1. Rural	1. Rural	1. Less than 100,000 shillings	1. Less than 100,000 shillings	1. Spouse	1	0	0	0	0		1. Less than 1km	1. Less than 1km	1. Free	1. Free	1. Yes	1. Yes	2. No	1. Yes	1. Yes	1. Yes	2. No	0	2. Negative	2. Negative	1. Yes	2. No	2. No	2. No	2. Radio		2. No
2022-08-23 08:40:10	2022-08-23 09:38:30	2022-08-23 09:53:00	93	21	2. Married	2. Married	3. Muslim	3. Muslim		3. Secondary	3. Secondary	3. Secondary	3. Secondary	3. Unemployed	3. Unemployed	2. Informal employment	2. Informal employment	1. Rural	1. Rural	1. Less than 100,000 shillings	1. Less than 100,000 shillings	1. Spouse	1	0	0	0	0		2. 1-5km	2. 1-5km	1. Free	1. Free	1. Yes	1. Yes	2. No	1. Yes	1. Yes	1. Yes	2. No	0	2. Negative	2. Negative	1. Yes	2. No	2. No	2. No	5. Village health teams/community health volunteers		1. Yes
2022-08-23 08:50:30	2022-08-23 11:22:09	2022-08-23 09:55:00		23	2. Married	2. Married	4. Born again	4. Born again		4. Tertiary	4. Tertiary	4. Tertiary	4. Tertiary	1. Formal employment	1. Formal employment	1. Formal employment	1. Formal employment	2. Urban	2. Urban	2. Between 100,000 and 500,000 shillings	2. Between 100,000 and 500,000 shillings	1. Spouse	1	0	0	0	0		1. Less than 1km	1. Less than 1km	1. Free	1. Free	1. Yes	1. Yes	2. No	1. Yes	1. Yes	1. Yes	2. No	0	2. Negative	2. Negative	1. Yes	1. Yes	2. No	1. Yes	1. TV		1. Yes
2022-08-23 08:57:26	2022-08-23 11:22:23	2022-08-23 09:57:00	95	21	2. Married	2. Married	3. Muslim	3. Muslim		3. Secondary	3. Secondary	4. Tertiary	4. Tertiary	2. Informal employment	2. Informal employment	1. Formal employment	1. Formal employment	2. Urban	2. Urban	2. Between 100,000 and 500,000 shillings	2. Between 100,000 and 500,000 shillings	1. Spouse	1	0	0	0	0		2. 1-5km	2. 1-5km	2. Affordable	2. Affordable	1. Yes	1. Yes	1. Yes	1. Yes	1. Yes	1. Yes	2. No	0	2. Negative	2. Negative	1. Yes	1. Yes	1. Yes	1. Yes	1. TV		1. Yes
2022-08-23 09:05:08	2022-08-23 11:22:54	2022-08-23 10:01:00	96	32	2. Married	2. Married	4. Born again	4. Born again		4. Tertiary	4. Tertiary	4. Tertiary	4. Tertiary	1. Formal employment	1. Formal employment	1. Formal employment	1. Formal employment	2. Urban	2. Urban	3. Above 500,000 shillings	3. Above 500,000 shillings	1. Spouse	1	0	0	0	0		2. 1-5km	2. 1-5km	1. Free	1. Free	1. Yes	1. Yes	2. No	1. Yes	1. Yes	1. Yes	1. Yes	1	2. Negative	2. Negative	1. Yes	1. Yes	1. Yes	1. Yes	1. TV		1. Yes
2022-08-23 09:17:15	2022-08-23 11:12:23	2022-08-23 09:17:00	79	33	2. Married	2. Married	4. Born again	4. Born again		4. Tertiary	4. Tertiary	4. Tertiary	4. Tertiary	1. Formal employment	1. Formal employment	1. Formal employment	1. Formal employment	2. Urban	2. Urban	3. Above 500,000 shillings	3. Above 500,000 shillings	1. Spouse	1	0	0	0	0		3. >5km	3. >5km	2. Affordable	2. Affordable	2. No	2. No	2. No	1. Yes	1. Yes	1. Yes	1. Yes	1	2. Negative	2. Negative	1. Yes	1. Yes	1. Yes	1. Yes	4. Healthcare workers		1. Yes
2022-08-23 09:18:18	2022-08-23 11:12:51	2022-08-23 09:18:00	80	27	2. Married	2. Married	2. Catholic	2. Catholic		3. Secondary	3. Secondary	3. Secondary	3. Secondary	2. Informal employment	2. Informal employment	2. Informal employment	2. Informal employment	2. Urban	2. Urban	2. Between 100,000 and 500,000 shillings	2. Between 100,000 and 500,000 shillings	1. Spouse	1	0	0	0	0		3. >5km	3. >5km	1. Free	1. Free	2. No	1. Yes	2. No	1. Yes	1. Yes	1. Yes	2. No	0	2. Negative	2. Negative	2. No	1. Yes	2. No	1. Yes	4. Healthcare workers		1. Yes
2022-08-23 09:19:36	2022-08-23 10:24:14	2022-08-23 09:19:00	81	24	2. Married	2. Married	4. Born again	4. Born again		4. Tertiary	4. Tertiary	4. Tertiary	4. Tertiary	3. Unemployed	3. Unemployed	3. Unemployed	3. Unemployed	1. Rural	1. Rural	1. Less than 100,000 shillings	1. Less than 100,000 shillings	1. Spouse	1	0	0	0	0		2. 1-5km	2. 1-5km	1. Free	1. Free	1. Yes	1. Yes	1. Yes	1. Yes	1. Yes	1. Yes	2. No	0	2. Negative	2. Negative	1. Yes	2. No	2. No	1. Yes	2. Radio		1. Yes
2022-08-23 09:32:37	2022-08-23 10:27:11	2022-08-23 09:32:00	82	28	4. Cohabiting	4. Cohabiting	5. SDA	5. SDA		4. Tertiary	4. Tertiary	4. Tertiary	4. Tertiary	3. Unemployed	3. Unemployed	1. Formal employment	1. Formal employment	2. Urban	2. Urban	3. Above 500,000 shillings	3. Above 500,000 shillings	1. Spouse	1	0	0	0	0		3. >5km	3. >5km	1. Free	1. Free	1. Yes	1. Yes	1. Yes	1. Yes	1. Yes	1. Yes	1. Yes	1	2. Negative	2. Negative	1. Yes	1. Yes	2. No	2. No	4. Healthcare workers		1. Yes
2022-08-23 09:32:53	2022-08-23 11:19:46	2022-08-23 09:33:00	83	20	4. Cohabiting	4. Cohabiting	4. Born again	4. Born again		2. Primary	2. Primary	3. Secondary	3. Secondary	3. Unemployed	3. Unemployed	2. Informal employment	2. Informal employment	1. Rural	1. Rural	1. Less than 100,000 shillings	1. Less than 100,000 shillings	1. Spouse	1	0	0	0	0		3. >5km	3. >5km	1. Free	1. Free	1. Yes	1. Yes	1. Yes	2. No	1. Yes	2. No	1. Yes	2	2. Negative	2. Negative	1. Yes	2. No	2. No	2. No	2. Radio		1. Yes
2022-08-23 09:33:36	2022-08-23 11:20:14	2022-08-23 09:34:00	84	28	4. Cohabiting	4. Cohabiting	3. Muslim	3. Muslim		3. Secondary	3. Secondary	4. Tertiary	4. Tertiary	3. Unemployed	3. Unemployed	1. Formal employment	1. Formal employment	1. Rural	1. Rural	2. Between 100,000 and 500,000 shillings	2. Between 100,000 and 500,000 shillings	1. Spouse	1	0	0	0	0		1. Less than 1km	1. Less than 1km	1. Free	1. Free	2. No	2. No	1. Yes	1. Yes	1. Yes	1. Yes	1. Yes	2	2. Negative	2. Negative	1. Yes	1. Yes	2. No	1. Yes	1. TV		1. Yes
2022-08-23 09:33:58	2022-08-23 11:21:10	2022-08-23 09:35:00	85	32	2. Married	2. Married	4. Born again	4. Born again		4. Tertiary	4. Tertiary	4. Tertiary	4. Tertiary	1. Formal employment	1. Formal employment	1. Formal employment	1. Formal employment	1. Rural	1. Rural	2. Between 100,000 and 500,000 shillings	2. Between 100,000 and 500,000 shillings	1. Spouse	1	0	0	0	0		3. >5km	3. >5km	1. Free	1. Free	1. Yes	1. Yes	1. Yes	1. Yes	1. Yes	1. Yes	1. Yes	9	2. Negative	2. Negative	1. Yes	1. Yes	2. No	2. No	4. Healthcare workers		1. Yes
2022-08-23 09:34:23	2022-08-23 11:21:38	2022-08-23 09:36:00	86	26	4. Cohabiting	4. Cohabiting	4. Born again	4. Born again		4. Tertiary	4. Tertiary	4. Tertiary	4. Tertiary	1. Formal employment	1. Formal employment	1. Formal employment	1. Formal employment	2. Urban	2. Urban	3. Above 500,000 shillings	3. Above 500,000 shillings	1. Spouse	1	0	0	0	0		2. 1-5km	2. 1-5km	1. Free	1. Free	1. Yes	1. Yes	2. No	1. Yes	1. Yes	1. Yes	1. Yes	2	2. Negative	2. Negative	1. Yes	1. Yes	1. Yes	1. Yes	4. Healthcare workers		2. No
2022-08-23 09:34:42	2022-08-23 10:44:42	2022-08-23 09:37:00	87	20	4. Cohabiting	4. Cohabiting	2. Catholic	2. Catholic		3. Secondary	3. Secondary	3. Secondary	3. Secondary	3. Unemployed	3. Unemployed	2. Informal employment	2. Informal employment	1. Rural	1. Rural	2. Between 100,000 and 500,000 shillings	2. Between 100,000 and 500,000 shillings	1. Spouse	1	0	0	0	0		2. 1-5km	2. 1-5km	1. Free	1. Free	2. No	1. Yes	2. No	1. Yes	1. Yes	1. Yes	1. Yes	2	2. Negative	2. Negative	2. No	1. Yes	2. No	2. No	1. TV		1. Yes
2022-08-23 09:35:02	2022-08-23 10:47:49	2022-08-23 09:39:00	88	34	2. Married	2. Married	4. Born again	4. Born again		4. Tertiary	4. Tertiary	4. Tertiary	4. Tertiary	1. Formal employment	1. Formal employment	1. Formal employment	1. Formal employment	2. Urban	2. Urban	3. Above 500,000 shillings	3. Above 500,000 shillings	1. Spouse	1	0	0	0	0		3. >5km	3. >5km	1. Free	1. Free	2. No	2. No	2. No	1. Yes	1. Yes	2. No	2. No	0	2. Negative	2. Negative	1. Yes	1. Yes	1. Yes	1. Yes	1. TV		1. Yes
2022-08-23 09:35:21	2022-08-23 10:51:50	2022-08-23 09:41:00	89	21	4. Cohabiting	4. Cohabiting	2. Catholic	2. Catholic		3. Secondary	3. Secondary	3. Secondary	3. Secondary	2. Informal employment	2. Informal employment	2. Informal employment	2. Informal employment	2. Urban	2. Urban	1. Less than 100,000 shillings	1. Less than 100,000 shillings	1. Spouse	1	0	0	0	0		1. Less than 1km	1. Less than 1km	2. Affordable	2. Affordable	1. Yes	1. Yes	2. No	1. Yes	1. Yes	1. Yes	2. No	0	2. Negative	2. Negative	1. Yes	2. No	2. No	2. No	2. Radio		2. No
2022-08-23 09:35:42	2022-08-23 10:55:12	2022-08-23 09:42:00	90	37	4. Cohabiting	4. Cohabiting	2. Catholic	2. Catholic		4. Tertiary	4. Tertiary	4. Tertiary	4. Tertiary	1. Formal employment	1. Formal employment	1. Formal employment	1. Formal employment	2. Urban	2. Urban	2. Between 100,000 and 500,000 shillings	2. Between 100,000 and 500,000 shillings	1. Spouse	1	0	0	0	0		3. >5km	3. >5km	1. Free	1. Free	2. No	1. Yes	1. Yes	1. Yes	1. Yes	1. Yes	2. No	0	2. Negative	2. Negative	1. Yes	1. Yes	1. Yes	1. Yes	4. Healthcare workers		1. Yes
2022-08-23 13:52:57	2022-08-23 14:00:20	2022-08-23 13:52:00	78	24	2. Married	2. Married	3. Muslim	3. Muslim		3. Secondary	3. Secondary	2. Primary	2. Primary	2. Informal employment	2. Informal employment	2. Informal employment	2. Informal employment	2. Urban	2. Urban	2. Between 100,000 and 500,000 shillings	2. Between 100,000 and 500,000 shillings	3. Relatives 1. Spouse 5. Others	1	0	1	0	1	Children	3. >5km	3. >5km	1. Free	1. Free	1. Yes	1. Yes	1. Yes	1. Yes	1. Yes	1. Yes	1. Yes	1	2. Negative	2. Negative	1. Yes	2. No	2. No	2. No	4. Healthcare workers		1. Yes
2022-08-23 14:04:35	2022-08-23 14:12:10	2022-08-23 14:04:00	79	18	2. Married	2. Married	3. Muslim	3. Muslim		2. Primary	2. Primary	3. Secondary	3. Secondary	3. Unemployed	3. Unemployed	3. Unemployed	3. Unemployed	1. Rural	1. Rural	1. Less than 100,000 shillings	1. Less than 100,000 shillings	3. Relatives 1. Spouse	1	0	1	0	0		3. >5km	3. >5km	1. Free	1. Free	1. Yes	2. No	1. Yes	1. Yes	1. Yes	1. Yes	1. Yes	1	2. Negative	2. Negative	1. Yes	2. No	2. No	2. No	4. Healthcare workers		2. No
2022-08-23 14:18:30	2022-08-23 14:25:18	2022-08-23 14:18:00	80	40	2. Married	2. Married	2. Catholic	2. Catholic		2. Primary	2. Primary	2. Primary	2. Primary	3. Unemployed	3. Unemployed	3. Unemployed	3. Unemployed	1. Rural	1. Rural	1. Less than 100,000 shillings	1. Less than 100,000 shillings	1. Spouse 5. Others	1	0	0	0	1	Children	3. >5km	3. >5km	1. Free	1. Free	2. No	1. Yes	1. Yes	1. Yes	1. Yes	1. Yes	2. No	0	2. Negative	2. Negative	1. Yes	2. No	2. No	2. No	4. Healthcare workers		2. No
2022-08-23 14:27:07	2022-08-23 14:33:13	2022-08-23 14:27:00	81	22	2. Married	2. Married	2. Catholic	2. Catholic		2. Primary	2. Primary	2. Primary	2. Primary	3. Unemployed	3. Unemployed	3. Unemployed	3. Unemployed	1. Rural	1. Rural	1. Less than 100,000 shillings	1. Less than 100,000 shillings	1. Spouse	1	0	0	0	0		3. >5km	3. >5km	1. Free	1. Free	1. Yes	1. Yes	1. Yes	1. Yes	1. Yes	1. Yes	2. No	0	2. Negative	2. Negative	1. Yes	2. No	2. No	2. No	4. Healthcare workers		1. Yes
2022-08-23 14:41:17	2022-08-23 14:47:03	2022-08-23 14:41:00	82	29	2. Married	2. Married	3. Muslim	3. Muslim		4. Tertiary	4. Tertiary	4. Tertiary	4. Tertiary	1. Formal employment	1. Formal employment	1. Formal employment	1. Formal employment	1. Rural	1. Rural	3. Above 500,000 shillings	3. Above 500,000 shillings	1. Spouse	1	0	0	0	0		3. >5km	3. >5km	1. Free	1. Free	1. Yes	2. No	1. Yes	1. Yes	1. Yes	1. Yes	1. Yes	1	2. Negative	2. Negative	1. Yes	1. Yes	1. Yes	1. Yes	4. Healthcare workers		1. Yes
2022-08-23 14:49:56	2022-08-23 15:00:07	2022-08-23 14:49:00	83	28	2. Married	2. Married	1. Anglican	1. Anglican		3. Secondary	3. Secondary	3. Secondary	3. Secondary	2. Informal employment	2. Informal employment	2. Informal employment	2. Informal employment	2. Urban	2. Urban	3. Above 500,000 shillings	3. Above 500,000 shillings	1. Spouse	1	0	0	0	0		2. 1-5km	2. 1-5km	1. Free	1. Free	2. No	1. Yes	1. Yes	1. Yes	1. Yes	1. Yes	1. Yes	1	2. Negative	2. Negative	1. Yes	1. Yes	1. Yes	1. Yes	1. TV		1. Yes
2022-08-23 15:16:02	2022-08-23 15:29:03	2022-08-23 15:16:00	84	26	2. Married	2. Married	3. Muslim	3. Muslim		3. Secondary	3. Secondary	3. Secondary	3. Secondary	2. Informal employment	2. Informal employment	2. Informal employment	2. Informal employment	2. Urban	2. Urban	2. Between 100,000 and 500,000 shillings	2. Between 100,000 and 500,000 shillings	1. Spouse	1	0	0	0	0		2. 1-5km	2. 1-5km	1. Free	1. Free	2. No	1. Yes	1. Yes	1. Yes	1. Yes	1. Yes	2. No	0	2. Negative	2. Negative	1. Yes	1. Yes	2. No	2. No	4. Healthcare workers		1. Yes
2022-08-23 15:40:03	2022-08-23 15:47:16	2022-08-23 15:40:00	85	21	2. Married	2. Married	1. Anglican	1. Anglican		3. Secondary	3. Secondary	3. Secondary	3. Secondary	2. Informal employment	2. Informal employment	2. Informal employment	2. Informal employment	2. Urban	2. Urban	2. Between 100,000 and 500,000 shillings	2. Between 100,000 and 500,000 shillings	1. Spouse	1	0	0	0	0		3. >5km	3. >5km	1. Free	1. Free	1. Yes	1. Yes	1. Yes	1. Yes	1. Yes	1. Yes	2. No	0	2. Negative	2. Negative	1. Yes	1. Yes	2. No	1. Yes	1. TV		2. No
2022-08-23 15:51:55	2022-08-23 16:06:26	2022-08-23 15:51:00	86	20	2. Married	2. Married	3. Muslim	3. Muslim		3. Secondary	3. Secondary	3. Secondary	3. Secondary	2. Informal employment	2. Informal employment	2. Informal employment	2. Informal employment	1. Rural	1. Rural	2. Between 100,000 and 500,000 shillings	2. Between 100,000 and 500,000 shillings	1. Spouse	1	0	0	0	0		2. 1-5km	2. 1-5km	1. Free	1. Free	2. No	1. Yes	2. No	2. No	1. Yes	2. No	2. No	0	2. Negative	2. Negative	1. Yes	2. No	2. No	1. Yes	2. Radio		2. No
2022-08-23 16:13:05	2022-08-23 16:33:05	2022-08-23 16:13:00	87	37	2. Married	2. Married	1. Anglican	1. Anglican		4. Tertiary	4. Tertiary	4. Tertiary	4. Tertiary	1. Formal employment	1. Formal employment	2. Informal employment	2. Informal employment	2. Urban	2. Urban	3. Above 500,000 shillings	3. Above 500,000 shillings	1. Spouse	1	0	0	0	0		2. 1-5km	2. 1-5km	2. Affordable	2. Affordable	2. No	1. Yes	2. No	2. No	2. No	1. Yes	2. No	0	2. Negative	2. Negative	1. Yes	1. Yes	2. No	1. Yes	1. TV		1. Yes
2022-08-23 16:34:52	2022-08-23 16:49:07	2022-08-23 16:34:00	88	34	2. Married	2. Married	2. Catholic	2. Catholic		3. Secondary	3. Secondary	3. Secondary	3. Secondary	2. Informal employment	2. Informal employment	2. Informal employment	2. Informal employment	2. Urban	2. Urban	3. Above 500,000 shillings	3. Above 500,000 shillings	1. Spouse	1	0	0	0	0		2. 1-5km	2. 1-5km	1. Free	1. Free	2. No	2. No	1. Yes	1. Yes	1. Yes	1. Yes	1. Yes	1	2. Negative	2. Negative	1. Yes	1. Yes	1. Yes	1. Yes	4. Healthcare workers		1. Yes
2022-08-23 17:07:37	2022-08-23 17:12:00	2022-08-23 17:07:00	89	28	2. Married	2. Married	1. Anglican	1. Anglican		3. Secondary	3. Secondary	3. Secondary	3. Secondary	1. Formal employment	1. Formal employment	1. Formal employment	1. Formal employment	2. Urban	2. Urban	3. Above 500,000 shillings	3. Above 500,000 shillings	1. Spouse 5. Others	1	0	0	0	1	Children	2. 1-5km	2. 1-5km	1. Free	1. Free	1. Yes	1. Yes	2. No	1. Yes	1. Yes	1. Yes	1. Yes	2	2. Negative	2. Negative	1. Yes	1. Yes	1. Yes	1. Yes	4. Healthcare workers		1. Yes
2022-08-23 17:13:32	2022-08-23 17:17:40	2022-08-23 17:13:00	90	21	2. Married	2. Married	2. Catholic	2. Catholic		3. Secondary	3. Secondary	3. Secondary	3. Secondary	3. Unemployed	3. Unemployed	2. Informal employment	2. Informal employment	2. Urban	2. Urban	2. Between 100,000 and 500,000 shillings	2. Between 100,000 and 500,000 shillings	1. Spouse	1	0	0	0	0		2. 1-5km	2. 1-5km	1. Free	1. Free	1. Yes	1. Yes	2. No	1. Yes	1. Yes	1. Yes	2. No	0	2. Negative	2. Negative	1. Yes	1. Yes	2. No	2. No	1. TV		1. Yes
2022-08-23 17:42:53	2022-08-23 17:46:46	2022-08-23 17:42:00	91	23	2. Married	2. Married	4. Born again	4. Born again		3. Secondary	3. Secondary	3. Secondary	3. Secondary	3. Unemployed	3. Unemployed	2. Informal employment	2. Informal employment	2. Urban	2. Urban	3. Above 500,000 shillings	3. Above 500,000 shillings	1. Spouse	1	0	0	0	0		2. 1-5km	2. 1-5km	1. Free	1. Free	1. Yes	1. Yes	1. Yes	1. Yes	1. Yes	1. Yes	1. Yes	2	2. Negative	2. Negative	1. Yes	1. Yes	1. Yes	1. Yes	4. Healthcare workers		1. Yes
[truncated: 342 more rows]
[truncated: 115 more columns]
